# Supplementary material for: The Ionomic Study of Vegetable Crops
Source: PLoS One. 2016 Aug 1;11(8):e0160273. doi: 10.1371/journal.pone.0160273 (PMC4968822; doi:10.1371/journal.pone.0160273)
Supplement: S3 Table — (XLSX) [file pone.0160273.s003.xlsx]

## Sheet: S2 Table
	S3 Table. Mineral concentration (mg g-1) in edible or nonedible part of each cultivar.
	Name	Organ	K			P			Ca			Mg			Fe			Mn			B			Zn			Cu			Mo			Ni			Li			Na			Al			V			Cr
	Okra1a	Fruit	33.938	1.02023		11.0552	0.348377		4.63609	0.517472		4.39709	0.390119		0.0327529	0.00161422		0.0317856	0.00160496		0.0419423	0.00159472		0.0811678	0.00179776		0.00602732	0.000480134		0.000343215	6.17313e-05		0.000830133	5.81591e-05		0.000220191	1.9599e-05		0.321263	0.0165457		0.0138334	0.00228659		8.03121e-06	3.75422e-06		0.00107793	7.78767e-05
	Okra2	Fruit	28.6171	0.676563		8.38899	0.406347		5.8932	2.06965		4.12938	0.409479		0.0353789	0.00513528		0.0249742	0.0032967		0.0396668	0.00207077		0.0550573	0.00408166		0.00595914	0.000885718		0.000475161	4.59595e-05		0.000980087	0.000140711		0.000239974	3.80601e-05		0.205323	0.0235603		0.0269941	0.00502		1.44192e-05	8.44643e-07		0.00106255	1.08911e-05
	Carrot1	Root	41.1106	8.27595		5.32981	0.587989		4.90412	0.496388		1.70483	0.109036		0.0427429	0.0143701		0.0206844	0.00471565		0.0314052	0.00249356		0.0545689	0.00920532		0.0072326	0.000667539		4.17348e-05	2.85378e-06		0.00190427	0.00108435		2.10492e-05	4.62483e-06		3.01779	0.663891		0.0833999	0.0436738		3.16283e-05	1.75155e-05		0.00177447	0.0012248
	Carrot2	Root	35.5369	0.588505		4.33469	0.202068		4.09469	0.149021		1.60867	0.109547		0.0227661	0.00152388		0.0120806	0.00030993		0.0353648	0.002938		0.0319442	0.00144123		0.00478413	0.000341352		3.49901e-05	1.11985e-05		0.000423385	2.70018e-05		1.73052e-05	1.66473e-06		3.39011	0.705036		0.0226154	0.00953314		4.36239e-06	1.17722e-06		0.000512043	5.47639e-05
	Carrot3	Root	48.6897	7.33078		5.48361	0.423119		4.83101	0.284728		1.66873	0.217484		0.0262771	0.0020197		0.0178746	0.00422919		0.0350753	0.00365884		0.0465225	0.00352027		0.00572295	0.000407492		3.54998e-05	2.13925e-06		0.000721525	0.000124092		1.52553e-05	6.04205e-07		2.90732	0.951805		0.0139381	0.00552288		3.68127e-06	1.86921e-07		0.000477733	4.16802e-05
	Carrot4	Root	46.0815	1.13213		6.61985	0.490039		4.23327	0.0772239		2.24316	0.247634		0.0423717	0.014504		0.0128841	0.000742961		0.0260204	0.00123216		0.0443407	0.00354247		0.00612091	0.000260381		6.70601e-05	1.40522e-05		0.00057328	0.000103216		2.28404e-05	4.2461e-06		2.25954	0.261384		0.0338605	0.0160672		8.54704e-06	2.91265e-06		0.000468045	4.38243e-05
	Carrot5	Root	32.1327	4.6922		5.15926	0.549445		4.17106	0.323098		1.90142	0.27953		0.0283138	0.000737469		0.0098278	0.000727942		0.0271779	0.00221112		0.0392177	0.00296942		0.00644407	0.000431228		2.07166e-05	3.23843e-06		0.000555394	2.62189e-05		1.61678e-05	2.01722e-06		3.32234	0.347397		0.0245164	0.0120791		3.88454e-06	5.7559e-07		0.000435776	3.38865e-05
	Carrot6	Root	31.2491	0.996081		5.38198	0.468074		4.02613	0.0425527		1.51403	0.155515		0.0255569	0.00207042		0.0112844	0.000640347		0.0332603	0.00160337		0.0424666	0.00286929		0.00546242	0.000429796		5.16223e-05	1.18279e-05		0.000584363	2.88634e-05		1.67438e-05	2.97207e-06		1.90268	0.23211		0.0266672	0.00709964		4.16239e-06	8.04566e-07		0.000480887	2.47259e-05
	Radish1	Root	67.7054	2.17126		6.23382	0.513068		4.46822	0.321358		1.26919	0.0866928		0.0344587	0.00336993		0.00709487	0.00120012		0.0309785	0.00359881		0.0411285	0.00446233		0.00340287	0.000224303		0.00117868	0.000215529		0.000729575	0.000225659		3.19341e-05	1.76266e-06		2.1524	0.156542		0.0237413	0.00473789		3.59048e-05	3.56097e-06		0.000685488	0.000113695
	Radish2	Root	91.0836	3.573		8.40586	0.464888		5.40869	0.335535		1.74384	0.170305		0.0489956	0.002677		0.0153365	0.00158547		0.0263096	0.000490624		0.0554502	0.0027178		0.00547216	0.000274682		0.000839014	8.49723e-05		0.000702403	3.76824e-05		3.35338e-05	5.01531e-06		3.42773	0.153992		0.0458305	0.0039684		1.86128e-05	1.00037e-06		0.00058771	5.69389e-05
	Radish3	Root	80.8342	2.73642		7.59954	0.514169		4.62417	0.291167		1.47514	0.0708126		0.0431778	0.0027363		0.0124182	0.00146781		0.0259551	0.000489043		0.050696	0.00256308		0.00369998	0.000223906		0.000618994	3.26045e-05		0.000769708	1.65538e-05		3.40537e-05	3.83079e-06		2.13334	0.26572		0.0226833	0.00667561		8.88205e-06	1.05332e-06		0.000670094	4.66072e-05
	Radish4	Root	79.2044	2.9826		5.23396	0.304068		4.38877	0.133392		1.20732	0.0375658		0.0361317	0.00176817		0.0138948	0.00230045		0.0201268	0.00120684		0.0421725	0.00205799		0.00336716	0.000207383		0.000368161	5.26998e-05		0.000746508	3.57116e-05		3.74185e-05	2.27096e-06		3.46722	0.171706		0.0203172	0.00395799		1.1423e-05	3.05576e-06		0.000738609	4.05569e-05
	Radish5	Root	83.0126	1.44904		5.29382	0.341405		4.23882	0.103406		1.12737	0.0100446		0.0369423	0.00106227		0.0114772	0.00110341		0.0177893	0.00114573		0.0440003	0.00223698		0.00277193	0.000100481		0.000336997	2.03655e-05		0.000727327	4.46659e-05		3.2748e-05	3.1231e-06		2.14006	0.0538578		0.0354756	0.013838		1.1533e-05	2.7565e-06		0.000765242	6.30911e-05
	Radish6	Root	92.0407	8.13722		8.52193	0.138726		5.8775	0.703674		2.04032	0.173848		0.0386753	0.000695021		0.0136857	0.000883899		0.0299067	0.000459342		0.0650695	0.00242664		0.00397382	0.000171887		0.000449563	8.50462e-05		0.00113955	2.95999e-05		3.96574e-05	1.26685e-06		4.32569	0.777421		0.0350115	0.00738062		3.41951e-05	8.55153e-06		0.000900489	4.0858e-05
	Radish7	Root	88.7069	4.15689		6.4393	0.057554		5.665	0.29991		1.66019	0.0712473		0.0399081	0.00258511		0.0127231	0.000530488		0.0333379	0.00159608		0.059447	0.00224677		0.0033287	7.65982e-05		0.000675225	0.000100211		0.000922576	4.27274e-05		3.43372e-05	2.05332e-06		2.80747	0.49021		0.0282226	0.0067146		4.26877e-05	1.38011e-05		0.00082442	9.47123e-05
	Radish8	Root	85.2027	8.90506		5.77872	0.610836		5.24086	0.433361		1.53571	0.118322		0.0297459	0.00349791		0.0111402	0.00147435		0.0294463	0.000623227		0.0590681	0.00476317		0.00336989	0.00026283		0.000563894	0.000100923		0.000688863	0.000100963		3.6092e-05	3.00097e-06		1.92903	0.289184		0.0352443	0.00843928		2.80963e-05	4.77162e-06		0.000718644	3.23347e-05
	Radish9	Root	73.9369	1.94243		5.8181	0.15895		5.02717	0.0558795		1.43525	0.0304309		0.0349442	0.00185276		0.0131094	0.000323555		0.0293279	0.00127812		0.05814	0.00296837		0.00477173	0.00010694		0.000420527	2.58278e-05		0.000845072	3.29193e-05		3.47696e-05	7.31861e-07		2.45367	0.234089		0.0375676	0.00764685		2.95532e-05	7.92284e-06		0.000909142	2.00753e-05
	Radish10	Root	78.8783	3.28178		7.31175	0.130419		5.04644	0.0867738		1.78041	0.0161857		0.0389908	0.000405715		0.0142318	0.00102592		0.0264423	0.000823229		0.0669768	0.000801365		0.00437243	0.000247249		0.000403035	2.19562e-05		0.00110622	4.88092e-05		3.58179e-05	1.24723e-06		3.00618	0.313021		0.0336492	0.013608		1.61815e-05	4.89858e-06		0.00072594	8.52909e-05
	Radish11	Root	74.5355	3.12172		5.08648	0.327022		4.6199	0.28432		1.50883	0.0737358		0.0360796	0.00214537		0.0100701	0.00112223		0.0233586	0.00125879		0.053696	0.00323339		0.00315817	0.000167504		0.000378665	5.68792e-06		0.000817117	5.42856e-05		4.09381e-05	1.69936e-06		1.36782	0.0608981		0.0328259	0.00706705		1.68153e-05	2.38432e-06		0.000832473	5.76676e-05
	Radish12	Root	68.7956	3.28934		5.94234	0.258144		5.26878	0.233194		1.61283	0.0656688		0.039556	0.00134907		0.0124119	0.000619757		0.0267533	0.00126258		0.0773186	0.00167929		0.00397137	0.000202672		0.000574913	7.71929e-05		0.000796937	3.58493e-05		3.90911e-05	5.29986e-06		2.41071	0.006016		0.0292704	0.0042873		1.79208e-05	2.35122e-06		0.000824746	3.48659e-05
	Radish13	Root	64.8412	2.59713		5.78785	0.195601		3.86968	0.149977		1.21775	0.0456463		0.0406622	0.00200682		0.0103573	0.000245394		0.0242405	0.00326473		0.060384	0.000765754		0.00357637	0.000212997		0.000568714	4.24719e-05		0.000658462	3.67378e-05		3.33336e-05	3.4035e-06		1.20346	0.0551383		0.0261961	0.00483509		1.14146e-05	2.28365e-06		0.000679481	4.26621e-05
	Radish14	Root	76.5756	5.53286		6.71039	0.344015		5.16729	0.203769		1.56617	0.131712		0.060379	0.00299783		0.0133355	0.000216871		0.0224567	0.000548003		0.0650297	0.00106926		0.00437251	0.000431194		0.000632175	4.39376e-05		0.000875206	4.58385e-05		3.53966e-05	1.25183e-06		1.33136	0.228721		0.0204659	0.00188961		1.27818e-05	1.26455e-06		0.000849855	3.11045e-05
	Radish15	Root	82.2375	3.27091		5.66383	0.0381799		5.20684	0.125663		1.3994	0.00674445		0.035905	0.000887652		0.0151315	0.0011928		0.0205141	0.000855461		0.0691534	0.00089396		0.00279924	3.76769e-05		0.000491755	3.73798e-05		0.000627197	2.26616e-05		3.0879e-05	1.38373e-06		1.10752	0.0399945		0.0379662	0.0107539		1.38258e-05	2.82958e-06		0.000795362	3.8084e-05
	Radish16	Root	59.1149	2.35483		5.0241	0.137025		4.36182	0.189361		1.39171	0.0750594		0.0384293	0.00158942		0.0109435	0.000868386		0.0248083	0.000684351		0.0621956	0.0029457		0.00344308	0.000131976		0.000587152	7.57695e-05		0.000773346	1.04532e-05		2.47416e-05	6.31376e-07		2.5407	0.0155587		0.0212594	0.00548593		8.95086e-06	1.14053e-06		0.0007836	7.30683e-05
	Radish17	Root	80.9987	1.53638		7.48755	0.28963		5.24227	0.0367585		1.52305	0.0517252		0.0443461	0.00197063		0.0127696	0.000739567		0.0273485	0.00109338		0.0676617	0.00284841		0.0044924	0.000159755		0.000563054	3.06526e-05		0.000856074	4.86901e-05		4.30082e-05	3.70652e-06		2.56785	0.0945285		0.040138	0.0152167		2.77859e-05	7.01937e-06		0.000865704	1.94451e-05
	Turnip1	Root	53.2815	7.78678		5.2573	0.429873		4.41458	0.744053		1.64364	0.144957		0.0430431	0.00479627		0.0169316	0.00119632		0.0278044	0.00281992		0.063143	0.00701006		0.00408591	0.000295265		0.000550058	0.000149481		0.000694273	7.7712e-05		2.70323e-05	8.20156e-06		0.910518	0.215359		0.019695	0.00293121		7.78963e-06	5.9911e-06		0.000819423	9.18388e-05
	Turnip2	Root	54.704	2.91517		5.50414	0.19975		3.54167	0.111941		1.69353	0.0798076		0.0431261	0.000307492		0.0135471	0.000230503		0.0262505	0.000933016		0.0602609	0.00361213		0.00760295	0.000109169		0.000426276	8.52856e-05		0.000631566	2.46059e-05		3.03758e-05	4.23853e-06		0.742047	0.0650161		0.024298	0.00644667		1.34646e-05	1.30749e-06		0.000843136	0.000183175
	Turnip3	Root	53.6011	5.58551		6.09231	0.568976		3.77192	0.363821		1.68211	0.178267		0.0468943	0.00360599		0.0128566	0.000436861		0.0272726	0.0014077		0.0547732	0.00338659		0.00615167	0.000705498		0.000525788	9.2944e-06		0.00088379	0.000105244		1.67527e-05	1.03832e-06		0.784625	0.0504128		0.0361937	0.00284712		1.32551e-05	3.82329e-06		0.000669714	0.000129062
	Turnip4	Root	46.6916	2.38747		5.54175	0.288018		3.61579	0.266548		1.26694	0.135439		0.0363055	0.00264863		0.00910308	0.000456308		0.0238618	0.00100294		0.0379008	0.00238823		0.00318451	0.000287877		0.000341572	2.38251e-05		0.000580882	2.46987e-05		6.30885e-05	2.74271e-06		1.23695	0.209918		0.0450786	0.0045324		2.26021e-05	4.58833e-06		0.000814454	2.12881e-05
	Turnip5	Root	55.8	3.4413		7.04144	0.36052		6.8264	0.611637		2.06579	0.181477		0.0472869	0.00510652		0.0173667	0.00344241		0.0293543	0.000924398		0.0868769	0.0201066		0.00389111	0.000501189		0.000368343	7.85118e-05		0.000835617	0.000151399		4.74949e-05	1.02531e-05		1.15874	0.138449		0.0363891	0.00979219		2.65173e-05	1.389e-05		0.00082857	4.09696e-05
	Turnip6	Root	50.4582	1.76139		5.13266	0.320756		3.86057	0.134971		1.80792	0.111325		0.0532858	0.00416721		0.014771	0.00206882		0.0291882	0.000179251		0.0747534	0.00925675		0.00448464	0.000286648		0.000485436	6.79153e-05		0.000787578	5.43321e-05		1.63605e-05	1.99216e-06		0.722246	0.0494552		0.025294	0.00345093		1.5552e-05	3.27735e-06		0.000659571	0.000200488
	Turnip7	Root	49.6946	0.831172		4.93439	0.191143		4.15849	0.178896		1.48815	0.0792109		0.0492291	0.00678158		0.00943136	0.000597906		0.0252344	0.000235615		0.0541387	0.00184928		0.00432816	0.000265954		0.000451752	2.08754e-06		0.000713874	5.4239e-05		3.22787e-05	3.51817e-06		0.70258	0.0405703		0.0371817	0.00742729		3.44674e-05	1.02847e-05		0.000770202	8.79219e-05
	Turnip8	Root	48.9824	1.55976		5.00047	0.19211		3.94363	0.179222		1.63993	0.118279		0.0424382	0.00487824		0.00853188	0.00103615		0.0309924	0.000327045		0.0482993	0.0024673		0.00425863	0.000298408		0.000526607	0.000138069		0.000680409	7.34954e-05		3.66532e-05	2.2081e-06		0.751226	0.00991335		0.0321875	0.00785489		3.61155e-05	1.0091e-05		0.000770705	8.28887e-05
	Turnip9	Root	62.1857	1.33806		5.81074	0.163508		4.79312	0.334983		2.21536	0.191907		0.054971	0.0098071		0.0149345	0.000408118		0.025471	0.000651814		0.0571703	0.00666856		0.00462818	0.000533716		0.000388973	4.08991e-05		0.000770292	5.00462e-05		3.19036e-05	4.3766e-06		1.116	0.0902853		0.0296012	0.00248378		2.36433e-05	8.03067e-06		0.000822342	0.000102448
	Turnip10	Root	70.6413	9.42354		6.34342	0.782691		5.70175	0.854009		2.47856	0.301013		0.0580133	0.00895633		0.0154647	0.001707		0.0285395	0.00189562		0.060692	0.00551361		0.00455116	0.000545127		0.000314368	3.8652e-05		0.000875554	0.000103999		3.6408e-05	3.41689e-06		1.19337	0.192414		0.0327778	0.0074533		2.86831e-05	6.83962e-06		0.000858969	0.000188214
	Turnip11	Root	53.7855	6.37462		5.59207	0.576911		4.18399	0.636906		1.60294	0.160403		0.0419376	0.00475883		0.014248	0.00143246		0.027712	0.00180431		0.0577536	0.00421326		0.00425323	0.000244121		0.000734034	4.678e-05		0.000764401	6.22736e-05		2.78031e-05	6.37397e-06		0.736921	0.0682097		0.0149407	0.00127596		1.89453e-05	8.08778e-06		0.000690044	0.000113511
	Turnip12	Root	68.6534	5.00168		7.33264	0.461327		5.61216	0.725194		1.9983	0.172056		0.0594658	0.00702722		0.0146792	0.00141067		0.0357595	0.002127		0.0773909	0.00593437		0.00647998	0.000480098		0.000976449	5.78785e-05		0.00097215	0.000103306		4.32606e-05	7.91646e-06		0.889039	0.0668823		0.0337827	0.0121683		1.98914e-05	6.12509e-06		0.000972779	0.000115432
	Turnip13	Root	47.5138	0.805482		5.14363	0.0808794		4.23045	0.293297		1.72042	0.107027		0.0497623	0.00818436		0.0118667	0.000839429		0.0259332	0.000633892		0.0700127	0.00262376		0.0039223	0.000240888		0.000386846	4.73241e-05		0.000838929	7.18215e-05		2.1371e-05	2.05993e-06		0.768192	0.0526824		0.0251667	0.00294464		3.05219e-05	1.38759e-05		0.000851278	5.3664e-05
	Turnip14	Root	48.5487	1.56155		5.25195	0.257244		3.60309	0.118651		1.44741	0.0478383		0.037586	0.000882644		0.011489	0.000786791		0.0263595	0.000899088		0.0497895	0.00208002		0.00356797	8.90419e-05		0.00033362	7.72252e-06		0.000612608	1.77682e-05		1.36787e-05	8.35579e-07		0.68493	0.0604066		0.0356106	0.00820481		1.00828e-05	3.83723e-06		0.000453183	0.000212414
	Broccoli1	Flower bud	42.635	0.219992		7.29233	0.0638312		4.81174	0.201305		2.3456	0.0033803		0.0648431	0.00139702		0.0262205	0.000243654		0.0325599	0.00084663		0.0613129	0.001343		0.00652459	5.41166e-05		0.000305178	6.97887e-05		0.00163203	3.21394e-05		3.1215e-05	1.16114e-06		0.613246	0.0268424		0.0291137	0.00542795		2.98905e-06	1.41756e-06		0.000905061	4.36183e-05
	Broccoli2	Flower bud	41.5431	2.08142		7.09195	0.25328		3.87728	0.316019		2.17022	0.0455116		0.0660384	0.000850062		0.027754	7.93e-05		0.0299879	0.00208199		0.0644807	0.0021816		0.00561538	0.000324186		0.000248479	2.49647e-05		0.00175266	2.90096e-05		3.61837e-05	3.40002e-06		0.396075	0.0755088		0.0252737	0.00415591		2.27001e-06	1.42098e-07		0.000870462	8.54059e-05
	Broccoli3	Flower bud	42.3993	0.755837		9.426	0.231281		7.2639	0.440502		2.17396	0.0626039		0.0609405	0.00113077		0.0291685	0.00131897		0.0502379	0.000732906		0.0611502	0.00160555		0.00566043	0.000106464		0.000337772	2.39186e-05		0.00162829	2.07231e-05		5.11432e-05	5.97493e-06		0.415166	0.0427909		0.0219781	0.00857906		ND			0.000898998	8.14413e-05
	Broccoli4	Flower bud	43.7357	1.14227		7.27091	0.165604		4.73052	0.20744		2.40552	0.0594883		0.0574943	0.00213462		0.0263757	0.00102655		0.0273218	0.0011711		0.0474559	0.00159266		0.00557336	0.000269597		0.000289269	1.30124e-05		0.0015505	9.86306e-05		3.86129e-05	2.8648e-06		0.462108	0.0463174		0.0183518	0.00182805		3.20125e-06	8.715e-08		0.000949416	1.81902e-05
	Broccoli5	Flower bud	33.0192	1.0388		8.53359	0.0899335		4.98326	0.335104		2.09061	0.0473699		0.058605	0.0020584		0.030738	0.00119881		0.0516344	0.00103245		0.0679378	0.00165617		0.00545232	0.000150165		0.000238356	1.25609e-05		0.0015493	4.92953e-05		5.95114e-05	4.80254e-06		0.458061	0.0323241		0.0357307	0.00440996		ND			0.00109676	0.000105027
	Broccoli6	Flower bud	41.1994	0.429224		9.48341	0.207689		4.97563	0.151226		2.17685	0.0460989		0.0673894	0.00242596		0.0300343	0.000759703		0.055507	0.00186658		0.0794868	0.0037989		0.0058185	8.78335e-05		0.000386765	5.9194e-05		0.00226596	0.00011474		4.25338e-05	4.4799e-06		0.304229	0.00878754		0.0503849	0.0051491		ND			0.00112968	5.17108e-05
	Broccoli7	Flower bud	41.0534	1.25677		9.63187	0.254917		5.74912	0.213726		2.15507	0.0586925		0.0606745	0.00153481		0.0317306	0.000664824		0.0484115	0.00171975		0.0649106	0.00151909		0.00531579	8.67524e-05		0.000445018	5.22103e-05		0.00187672	1.2029e-05		6.06344e-05	2.74318e-06		0.405129	0.025745		0.0327046	0.0127602		ND			0.00117773	2.3802e-05
	Broccoli8	Flower bud	40.5347	0.940382		10.0495	0.276804		4.24628	0.138449		2.13808	0.0492684		0.0630076	0.00297542		0.0295772	0.000883463		0.0463825	0.00330423		0.0696701	0.00372627		0.00605668	0.000225881		0.000560929	4.45814e-05		0.00200401	0.000110323		5.24148e-05	2.07897e-06		0.522331	0.0669857		0.0108526	0.00424091		ND			0.0010675	3.36943e-05
	Broccoli9	Flower bud	36.2423	0.646435		9.70528	0.0942903		5.34589	0.379315		1.85808	0.0422557		0.0659547	0.00596444		0.0305576	0.001666		0.0702852	0.00147782		0.0714512	0.00425583		0.00646418	0.000104761		0.00061294	3.43692e-05		0.00208581	0.00013201		4.95497e-05	5.07172e-06		0.272336	0.0120286		0.0194322	0.00651403		ND			0.00110023	7.4344e-05
	Broccoli10	Flower bud	43.3152	0.668169		9.43754	0.317247		3.65311	0.0626903		2.31677	0.0692595		0.057793	0.00374853		0.0274532	0.00108139		0.0392465	0.000283007		0.0634003	0.00264575		0.00601921	0.000106904		0.000304743	3.42382e-05		0.00167443	0.00016789		6.29441e-05	2.79653e-06		0.392526	0.0304215		0.0558943	0.0107168		ND			0.00114174	5.98198e-05
	Cauliflower1	Flower bud	56.4812	0.946005		7.6089	0.274863		3.19631	0.0714813		2.33413	0.0456847		0.0521911	0.000869203		0.0269604	0.00117081		0.0195066	0.00173397		0.0425939	0.00165391		0.00540555	0.000175903		0.000157881	1.51972e-05		0.00149878	5.83859e-06		5.23337e-05	4.4739e-06		0.960751	0.0394468		0.0286145	0.00942354		3.32961e-06	9.02634e-07		0.000740258	0.000171613
	Cauliflower2	Flower bud	51.9166	0.80415		7.28947	0.607228		3.03931	0.0707		2.01572	0.124378		0.0641489	0.00649991		0.0293369	0.00325656		0.0175767	0.0020842		0.0462281	0.00586836		0.00637059	0.000556928		0.000303762	5.66139e-05		0.00161072	0.000278357		5.54046e-05	1.99243e-06		0.929404	0.0392524		0.0333377	0.0104244		6.30043e-06	1.33328e-06		0.000808535	7.8499e-05
	Cauliflower3	Flower bud	53.7325	0.261599		7.6859	0.0803992		3.37507	0.114751		2.11422	0.0341778		0.0624161	0.000984603		0.0323832	0.00112926		0.0160062	0.0010872		0.0434558	0.00153436		0.00549655	0.000210728		0.000262117	1.55529e-05		0.00138983	5.04966e-05		6.26681e-05	7.73825e-07		0.919754	0.0409469		0.0128698	0.00425604		3.73159e-06	5.00892e-07		0.00085178	3.61657e-05
	Cabbage1	Leaf	35.5665	1.39985		5.71793	0.155506		5.51987	0.446897		1.8653	0.0727771		0.040338	0.00087719		0.0217098	0.000807007		0.0371357	0.00131722		0.0432992	0.00269509		0.00273951	0.000230874		0.000338285	2.87816e-05		0.00117673	2.03117e-05		0.000146357	1.03562e-05		0.789721	0.0395685		0.0213345	0.000932135		1.32677e-05	1.91537e-06		0.0010233	2.89108e-05
	Cabbage2	Leaf	45.067	0.836386		7.19845	0.291087		5.09156	0.25064		1.96872	0.0183883		0.0346704	0.00159055		0.0292301	0.00107963		0.0287525	0.00112267		0.0466166	0.01271		0.00296099	0.000151623		0.000379678	6.52461e-06		0.00103473	7.07e-05		0.000174569	6.47796e-06		0.716041	0.0749294		0.053588	0.0113307		1.35442e-05	3.17871e-07		0.00106278	7.97427e-05
	Cabbage3	Leaf	38.4657	1.54406		5.88197	0.273653		5.005	0.169917		1.62653	0.0518236		0.0340462	0.00105527		0.0258462	0.00075778		0.0316003	0.00135326		0.0313982	0.00130349		0.00367671	0.000155011		0.000367825	2.30156e-05		0.00106596	7.33729e-05		0.000100876	2.84078e-06		0.475496	0.0391302		0.0195535	0.00737392		1.44796e-05	1.57153e-06		0.000983449	0.000121692
	Cabbage4	Leaf	37.4509	0.844732		5.78256	0.0863115		5.38048	0.171587		1.87942	0.0390415		0.0421334	0.00138748		0.0259403	0.0013332		0.0378746	0.000503887		0.0334553	0.00176765		0.00284825	9.00051e-05		0.000261755	1.72593e-05		0.00143812	6.601e-05		0.000141934	3.73076e-06		0.629205	0.047397		0.0210707	0.00901886		9.16083e-06	1.259e-06		0.0010475	2.55797e-05
	Cabbage5	Leaf	37.0342	0.192799		6.54097	0.172483		5.44953	0.210579		2.00047	0.0410592		0.0362557	0.000724952		0.024142	0.00136228		0.0350314	0.000800478		0.036556	0.00188516		0.00289815	8.42322e-05		0.000308938	2.34387e-05		0.00110239	4.37508e-05		0.000146595	5.12262e-06		0.768207	0.0557106		0.0408118	0.0134534		7.9902e-06	9.51817e-07		0.00109158	9.05111e-06
	Cabbage6	Leaf	35.2918	1.76877		5.92468	0.259859		4.30052	0.365738		1.77937	0.125348		0.0313052	0.00228001		0.0211814	0.000951499		0.0326705	0.00116211		0.0303575	0.00244296		0.00399137	0.000288274		0.000292942	1.36272e-05		0.00117774	8.93985e-05		9.99665e-05	3.21953e-06		0.894944	0.112911		0.0270229	0.00869845		1.07533e-05	6.42289e-07		0.00103561	0.000103305
	Cabbage7	Leaf	40.2733	1.64121		7.02386	0.353379		4.93255	0.256393		1.9269	0.0795083		0.0405672	0.00262514		0.0255123	0.00123486		0.0322032	0.000600891		0.0394022	0.002653		0.00345101	0.000158458		0.000289861	1.27141e-05		0.00129057	0.00011915		0.000178592	1.98449e-05		0.745369	0.0506414		0.0427484	0.00393492		3.02292e-05	8.23054e-07		0.00113267	4.3294e-06
	Cabbage8	Leaf	39.4194	2.27138		6.43874	0.406289		4.45053	0.186676		1.91097	0.0835322		0.0390647	0.0040347		0.0247337	0.000844518		0.0329337	0.00189088		0.0429812	0.00297156		0.00253131	0.000194294		0.000353191	4.15949e-05		0.00131221	7.82428e-05		0.000171397	7.88687e-06		0.621646	0.0637944		0.0248145	0.000879534		1.38244e-05	1.05138e-06		0.000941261	3.17163e-05
	Cabbage9	Leaf	34.9102	0.456974		6.47395	0.0835849		4.95727	0.183953		1.7947	0.0513329		0.0434343	0.00361287		0.0242045	0.00151974		0.037118	0.00217327		0.0339813	0.00110124		0.0026527	0.000149443		0.000270717	7.94392e-06		0.00145598	4.773e-05		0.00011375	1.79966e-05		0.797297	0.0543422		0.0307176	0.0188246		1.85136e-05	2.05795e-06		0.001098	2.34862e-05
	Cabbage10	Leaf	35.0267	1.01343		5.75101	0.259969		5.1899	0.289413		1.76306	0.0450268		0.0423865	0.000634242		0.0272492	0.00205341		0.0371799	0.00170705		0.0388923	0.00157269		0.0034571	0.000118564		0.000307852	3.70669e-05		0.00115619	5.85833e-05		0.000114369	4.70271e-06		0.579661	0.0233474		0.0238484	0.00209634		2.36321e-05	1.55135e-06		0.0010798	1.73254e-05
	Cabbage11	Leaf	39.0528	0.883613		6.2107	0.0826026		5.4208	0.172727		2.01226	0.0620946		0.0409664	0.000987086		0.0232942	0.000233579		0.0430123	0.00113328		0.0285616	0.000348488		0.00276622	2.73196e-05		0.000425138	2.313e-05		0.00109248	3.86446e-05		0.000138799	3.17106e-05		0.48036	0.0182828		0.0207803	0.00533185		3.03647e-05	1.88277e-06		0.00104513	1.63098e-05
	Cabbage12	Leaf	39.4939	1.25809		7.42969	0.170212		5.22074	0.0748877		1.95272	0.0342018		0.0431589	0.000727483		0.0195329	0.00102001		0.0259567	0.00137022		0.0357189	0.00127431		0.00312297	9.1885e-06		0.000385346	2.71143e-05		0.0012134	4.69273e-05		0.000136041	6.55082e-06		0.454964	0.0269346		0.0273686	0.00600605		2.84744e-05	1.05643e-06		0.00122166	5.75069e-05
	Cabbage13	Leaf	41.7656	0.975353		6.91188	0.345924		5.70539	0.3525		1.87157	0.106491		0.0388695	0.0038166		0.0307049	0.00138647		0.0288183	0.00145695		0.0389742	0.00237449		0.0033493	0.000187005		0.000235749	2.30447e-05		0.00136565	7.28396e-05		0.000161233	1.34483e-05		1.10006	0.0767544		0.0454561	0.0188396		2.60025e-05	4.23416e-06		0.00119575	4.30752e-05
	Cabbage14	Leaf	41.7652	1.41602		7.70301	0.278941		5.86618	0.175908		2.2891	0.128257		0.049589	0.00344417		0.031275	0.00145006		0.0388674	0.00141231		0.0461959	0.0028631		0.00264207	0.000159576		0.000279571	1.64887e-05		0.00171907	0.000116455		0.00021202	2.57977e-05		1.34804	0.0507406		0.0485729	0.00525079		2.86714e-05	3.48682e-06		0.00110443	0.000108523
	Cabbage15	Leaf	39.7072	2.26721		6.68595	0.325214		5.26719	0.384849		1.87852	0.150721		0.0473178	0.0119414		0.0256963	0.000776279		0.0315154	0.000635965		0.0361535	0.00161289		0.00380047	0.000342244		0.00034038	2.97261e-05		0.00152215	0.000140074		0.000145874	1.51774e-05		0.670232	0.0196384		0.0631402	0.0275829		2.71509e-05	1.32426e-06		0.00109133	5.85034e-05
	Cabbage16	Leaf	38.259	2.77169		6.33635	0.461883		5.73511	0.50831		2.13921	0.167611		0.0479043	0.00470433		0.0321346	0.00213709		0.0253756	0.00201626		0.0306509	0.00328949		0.00279183	0.000236229		0.000227303	2.09797e-05		0.00111334	9.32268e-05		0.000250452	4.14711e-05		0.959256	0.191415		0.0264024	0.00415629		1.87627e-05	2.60611e-06		0.0015877	0.000454983
	Cabbage17	Leaf	39.3229	0.821426		8.47238	0.285433		5.18776	0.184804		2.16277	0.0976823		0.053853	0.00285821		0.0307596	0.00086091		0.0327349	0.00113564		0.0535378	0.00293148		0.00461029	7.15696e-05		0.000275299	1.82595e-05		0.00178487	4.82857e-05		0.000118155	7.6995e-06		0.715891	0.016197		0.0296892	0.0127371		6.507e-06	4.88155e-07		0.000970541	0.000134327
	Cabbage18	Leaf	39.6698	1.61126		8.72611	0.251359		4.87832	0.207503		2.14018	0.00253088		0.0457354	0.0039463		0.0245317	0.00160181		0.0319463	0.00142335		0.0447149	0.00514447		0.00425949	0.00024776		0.000322383	1.42769e-05		0.00145841	0.000133805		0.000141336	2.09287e-05		0.669826	0.0659654		0.0383229	0.0131173		1.90821e-05	8.35399e-07		0.00117598	1.63947e-05
	Komatsuna1	Leaf	63.0042	0.625658		6.47996	0.146276		28.0423	0.355254		3.35364	0.0560576		0.0846351	0.00172904		0.0302105	0.00156647		0.0212	0.000166503		0.086278	0.00819563		0.00661514	0.000343239		0.000833998	8.1434e-05		0.000837013	1.09712e-05		5.58775e-05	8.18331e-06		1.50283	0.167616		0.0441364	0.00635385		1.17635e-05	3.20863e-06		0.000753861	3.52906e-05
	Komatsuna2	Leaf	57.0436	2.0424		6.65608	0.112515		27.0842	0.756886		3.61392	0.0242594		0.0889777	0.000986714		0.0400709	0.00208333		0.02409	0.000746758		0.0984993	0.00560199		0.00708079	0.000119399		0.00108999	9.0496e-05		0.000908491	1.09078e-05		0.000147597	3.69536e-05		0.953863	0.0395572		0.0403479	0.00727228		2.55142e-05	3.22289e-06		0.000644473	2.27652e-05
	Komatsuna3	Leaf	67.6593	3.17036		6.29314	0.170803		23.6955	1.07945		2.8988	0.0768922		0.089446	0.00574412		0.0198178	0.00209964		0.0222168	0.000839935		0.0877565	0.00596934		0.00632085	0.000423011		0.000816808	9.64527e-05		0.000863952	4.45606e-05		6.47108e-05	4.27262e-06		1.34089	0.141553		0.0434747	0.00573276		2.07311e-05	2.99507e-06		0.00102542	0.000196034
	Komatsuna4	Leaf	58.4377	1.40813		6.34578	0.112763		28.1795	0.28077		3.47682	0.0715835		0.107406	0.00814268		0.0379599	0.00497745		0.0197181	0.00124032		0.109947	0.0122712		0.00647712	0.000349295		0.000535277	5.42489e-05		0.00101486	5.88482e-05		6.15699e-05	2.76466e-06		2.00428	0.194768		0.0449823	0.00276186		3.13268e-05	7.26492e-06		0.00149399	0.000494872
	Komatsuna5	Leaf	64.3522	1.30071		6.75749	0.194573		24.7003	1.15404		3.14235	0.0872432		0.0948156	0.00168483		0.0456039	0.00555798		0.0198926	0.000732306		0.110275	0.017871		0.00739436	0.000313245		0.000864516	0.000150562		0.000955726	3.45446e-05		5.66087e-05	9.66083e-06		1.03616	0.110541		0.0237607	0.00318963		1.81205e-05	3.95593e-06		0.000864211	4.3748e-05
	Komatsuna6	Leaf	63.578	1.17164		6.54015	0.0637227		24.9362	0.91529		3.37037	0.0764863		0.103401	0.00852758		0.0538864	0.00230572		0.0212268	0.000223429		0.164057	0.00602545		0.00688425	0.000176822		0.000562242	2.97789e-05		0.00104494	6.75852e-05		7.2093e-05	3.85481e-06		0.933732	0.0259476		0.0334303	0.00612069		2.78793e-05	7.24682e-06		0.000794371	5.60181e-05
	Komatsuna7	Leaf	56.3758	0.389452		6.86683	0.107067		27.4151	2.00748		3.42405	0.17379		0.0889649	0.00119036		0.043931	0.00136119		0.023812	0.000340648		0.118706	0.00633475		0.00634134	6.6264e-05		0.000929196	3.55579e-05		0.000909472	9.52636e-06		6.38078e-05	3.15956e-06		1.81126	0.130692		0.0334542	0.00916125		1.65871e-05	2.69282e-06		0.000805456	2.13414e-05
	Komatsuna8	Leaf	67.2051	0.52964		6.15344	0.0409748		26.1773	0.927229		3.04715	0.205644		0.0845045	0.0010794		0.0182914	0.000272761		0.0247809	0.00122481		0.0859242	0.0081535		0.00669311	3.46893e-05		0.000666273	1.91976e-05		0.000846875	1.58811e-05		6.16122e-05	6.21261e-06		2.00308	0.198907		0.0414347	0.0114698		1.27007e-05	6.66375e-07		0.000860764	2.49795e-05
	Bok-choy1	Leaf	66.7814	3.36794		8.55822	0.553828		20.2235	0.837253		2.96128	0.121578		0.095453	0.00576976		0.0228185	0.00171232		0.0385577	0.00311399		0.119432	0.00481959		0.00724066	0.000647063		0.000891974	3.36785e-05		0.00100884	7.03134e-05		0.000123838	1.4537e-05		4.22281	0.680701		0.0328795	0.0108942		2.61945e-05	1.82052e-06		0.000743513	6.1451e-05
	Bok-choy2	Leaf	75.8947	4.45836		10.3375	0.525611		22.027	1.72238		2.99952	0.259807		0.0900057	0.0125802		0.0211967	0.00076117		0.0340337	0.00210288		0.104736	0.0112211		0.00746864	0.000574659		0.000889032	0.000142964		0.000898184	6.15147e-05		8.75231e-05	8.418e-06		2.78939	0.538951		0.0202722	0.00147645		2.83056e-05	7.94224e-06		0.000688615	0.000101343
	Bok-choy3	Leaf	77.2918	2.90595		9.48597	0.0875543		22.835	0.931659		2.73531	0.089084		0.0939396	0.00595099		0.0194434	0.00130905		0.0384824	0.00423666		0.0896601	0.00731542		0.0079465	0.000533892		0.00154228	0.000259103		0.00087873	6.8621e-05		0.000104275	2.05345e-05		2.08426	0.12554		0.0328239	0.00224921		3.5971e-05	1.16736e-05		0.000879514	1.65613e-05
	Bok-choy4	Leaf	71.8796	1.28851		9.17636	0.264419		19.8278	1.51123		2.91857	0.0841483		0.0916173	0.00469809		0.0221987	0.000871698		0.0377041	0.00101395		0.108248	0.0125803		0.00661729	0.000133594		0.000687591	1.25139e-05		0.00105918	9.71968e-05		0.000105619	8.77022e-06		2.04237	0.185563		0.034504	0.00691806		2.04947e-05	2.5266e-06		0.000810183	3.00728e-05
	Bok-choy5	Leaf	78.0471	4.17749		10.4741	0.112031		18.3875	1.7486		2.84418	0.176896		0.091547	0.00346433		0.0216809	0.00158364		0.041891	0.000773068		0.116093	0.00997173		0.00688552	0.000276998		0.000858534	5.28549e-05		0.000923529	2.8072e-05		8.41214e-05	1.41385e-05		2.77941	0.432271		0.0400091	0.016626		2.786e-05	2.23765e-06		0.000677478	0.000118765
	Bok-choy6	Leaf	77.7432	2.23216		9.14602	0.354057		22.5731	1.43153		3.56288	0.113732		0.103822	0.00724831		0.0214937	0.00165117		0.0400965	0.00196764		0.115895	0.0108958		0.00714553	0.000238592		0.000801308	2.02442e-05		0.00113775	6.90682e-05		0.000110182	1.21008e-05		4.2185	0.476988		0.0188118	0.00102658		2.22233e-05	2.59077e-06		0.000889903	1.31012e-05
	Bok-choy7	Leaf	79.2296	0.0503554		8.22978	0.17383		30.5398	1.62189		3.87186	0.216208		0.11947	0.00495837		0.0259395	0.000517383		0.0340292	0.00122507		0.119576	0.00359714		0.0080516	6.23132e-05		0.00103637	0.00014874		0.00123359	4.39376e-05		0.000113939	8.66883e-06		3.14488	0.359742		0.0287352	0.00208914		3.86087e-05	7.53253e-06		0.000707402	0.000123057
	Nabana1	Leaf	61.1883	2.0286		6.26719	0.222834		26.381	1.42096		3.58917	0.146476		0.101591	0.00774307		0.0322019	0.00116307		0.0189833	0.00157808		0.0698866	0.00465273		0.00571674	0.000159564		0.000855323	3.11529e-05		0.00110941	7.70231e-05		7.15663e-05	6.2944e-06		0.93717	0.123958		0.0404866	0.0135434		3.19199e-05	1.15353e-05		0.00101447	8.35086e-05
	Nabana2	Leaf	60.8225	1.74703		6.81031	0.0939595		30.3722	1.55043		3.90619	0.0933792		0.0843846	0.00121197		0.0245292	0.00216882		0.0169387	0.000281052		0.0744029	0.00202802		0.00648327	0.000462619		0.000670915	9.38116e-05		0.000976131	3.70252e-05		7.81923e-05	1.89112e-06		1.3111	0.0562118		0.041257	0.0123752		1.80274e-05	2.56387e-06		0.000833665	2.80946e-05
	Napa cabbage1	Leaf	53.0709	4.72257		9.72554	0.209879		6.22922	1.19474		1.75192	0.143685		0.047672	0.00164617		0.0154222	0.000261082		0.0341422	0.00177263		0.0515603	0.00232414		0.005273	0.00014049		0.000746467	7.10232e-05		0.000770711	1.08615e-05		0.000111724	8.34774e-06		1.15786	0.277911		0.0283321	0.00579132		6.63663e-07	6.63663e-07		0.00103308	4.75112e-05
	Napa cabbage2	Leaf	54.5249	1.60237		10.4032	0.203039		7.57464	0.449568		1.92953	0.0512899		0.0602547	0.000916145		0.022539	0.00154043		0.0377684	0.00284668		0.0630483	0.00239021		0.00582004	0.00020184		0.00164687	0.000102458		0.00104428	7.6119e-05		0.000179337	2.09008e-05		1.11574	0.158405		0.0212072	0.000513882		1.54292e-06	1.28792e-06		0.000877689	5.21134e-05
	Napa cabbage3	Leaf	53.886	3.53854		10.393	0.979002		6.66344	0.379377		1.81763	0.133155		0.06298	0.00578067		0.0205482	0.000704852		0.0306933	0.00214395		0.0748121	0.00551825		0.00662643	0.000658517		0.000859387	5.84525e-05		0.00133884	0.000107375		0.000150179	2.6124e-05		0.800162	0.0599812		0.0259904	0.00261464		4.65676e-06	3.61091e-06		0.000932439	8.18778e-05
	Napa cabbage4	Leaf	45.9989	1.3649		8.47306	0.256625		3.99711	0.0170498		1.35374	0.0352607		0.0410434	0.00245641		0.0151336	0.00064445		0.0272268	0.000617296		0.0513762	0.00154028		0.00413329	5.16837e-05		0.000353615	4.1695e-05		0.000943435	3.941e-05		0.00012213	1.02394e-05		0.475959	0.0449641		0.0252654	0.00339611		1.28509e-05	1.36276e-06		0.000856536	3.70245e-05
	Napa cabbage5	Leaf	47.7145	4.68726		9.00188	0.991329		6.02295	0.385021		1.55317	0.113706		0.0541645	0.00421358		0.021546	0.00120948		0.0302708	0.00108457		0.0745194	0.0118479		0.00572436	0.000564103		0.00063613	7.23759e-05		0.00128957	0.000103296		0.000125476	2.44465e-06		0.692018	0.0469542		0.0331741	0.00476778		1.6212e-05	2.17893e-06		0.000997744	4.25907e-05
	Napa cabbage6	Leaf	44.9256	1.59879		8.30381	0.134113		4.19376	0.29829		1.38034	0.0293973		0.0448369	0.00220523		0.0159444	0.000378242		0.0271378	0.000738601		0.0670624	0.00737353		0.00525314	0.000362951		0.000466985	2.15943e-05		0.00109731	7.14209e-05		0.000137703	1.34564e-05		0.564134	0.0477784		0.02447	0.00503514		ND			0.000969657	3.38039e-05
	Napa cabbage7	Leaf	46.7051	0.98182		9.04769	0.126608		5.0421	0.111217		1.62567	0.0272703		0.0670637	0.00921922		0.0221869	0.00057043		0.0314492	0.00141344		0.076402	0.00333691		0.00524949	0.000233463		0.000448552	2.24388e-05		0.00125908	7.80775e-05		0.0001492	2.33993e-05		0.609226	0.0297945		0.0543632	0.00655778		2.13285e-05	2.13285e-05		0.00105056	6.24093e-05
	Napa cabbage8	Leaf	51.4638	3.46649		11.3504	0.605495		4.90724	0.376154		2.0836	0.068988		0.0786967	0.00804208		0.0242377	0.000544948		0.0325886	0.00200549		0.0990555	0.00638418		0.00677519	0.000184012		0.000686118	7.01876e-05		0.00167707	4.47679e-05		0.000187709	2.29448e-05		0.538539	0.0331357		0.0440265	0.00962169		ND			0.00115387	1.58249e-05
	Napa cabbage9	Leaf	54.4366	0.983001		10.7923	0.554493		5.86925	0.331365		1.82792	0.0636506		0.0660197	0.00160419		0.0247244	0.00131586		0.0300489	0.00142164		0.0938146	0.00982086		0.00724492	0.000332417		0.000944036	1.55783e-05		0.00135598	6.37617e-05		0.000138162	1.03426e-05		0.803111	0.0878212		0.0280313	0.00543744		1.70826e-05	8.77691e-06		0.00102342	4.21643e-05
	Napa cabbage10	Leaf	47.459	1.01468		9.35319	0.120521		5.09006	0.288144		2.04385	0.123573		0.0761737	0.0199251		0.0230514	0.00125087		0.0261179	0.00133233		0.0779349	0.00102106		0.00518847	0.000103106		0.000622843	3.71401e-05		0.00122535	0.00017943		0.000146956	3.66873e-05		0.639953	0.025362		0.0334284	0.0155925		6.43315e-05	4.97651e-05		0.00111155	1.02519e-05
	Napa cabbage11	Leaf	53.7656	4.46695		11.9518	1.0557		4.5166	0.396817		1.98822	0.0923621		0.0535863	0.00417602		0.02078	0.00161236		0.0277036	0.00173954		0.0727401	0.0098045		0.00599822	0.000478872		0.000842256	1.41593e-05		0.00114936	0.000215015		0.000155278	3.62228e-05		1.07934	0.156334		0.0169462	0.00248413		5.23674e-07	5.23674e-07		0.0010254	6.13588e-05
	Napa cabbage12	Leaf	48.4621	2.67118		10.297	0.679582		5.44517	0.283544		2.0699	0.152187		0.0578608	0.00461811		0.0235684	0.000821615		0.0361126	0.00159661		0.0771335	0.00662183		0.00537688	0.000470674		0.00114754	3.09968e-05		0.00139212	0.000106794		0.00011832	2.38771e-05		0.866098	0.0618489		0.0196518	0.00494342		1.10128e-05	5.5302e-06		0.00108248	6.27753e-05
	Napa cabbage13	Leaf	49.6155	3.36442		10.4433	0.398377		6.49237	0.733473		2.04393	0.170813		0.0500501	0.0040233		0.0208007	0.00277055		0.0367288	0.00234386		0.0695031	0.00477139		0.00692554	0.000359341		0.000649006	3.30362e-05		0.00119833	8.24607e-05		0.000143809	2.01711e-05		0.904073	0.110951		0.0116062	0.00258529		1.80081e-05	1.49192e-06		0.00100705	4.24778e-05
	Napa cabbage14	Leaf	51.5062	2.15397		10.9835	0.448439		6.08186	1.28706		1.76095	0.0769361		0.0628631	0.00596946		0.0185653	0.00239563		0.0293631	0.000681096		0.0640246	0.00979965		0.00669972	0.000347543		0.000534168	6.11683e-05		0.00131588	0.000129351		0.00015998	2.09628e-05		0.640388	0.0553161		0.0320237	0.00342676		2.53949e-05	3.84052e-06		0.0010393	0.00010303
	Garland chrysanthemum1	Leaf	68.8908	2.57349		5.72535	0.22863		13.4887	0.506916		3.15161	0.0311738		0.157367	0.00497818		0.0629898	0.00298022		0.0214156	0.00127078		0.186389	0.0100641		0.00955278	0.000114088		0.000500299	6.91968e-06		0.00188716	6.97581e-05		0.000115985	8.4139e-06		7.58913	0.465998		0.0703741	0.00763206		8.74936e-05	1.13972e-05		0.000953301	9.76769e-06
	Garland chrysanthemum2	Leaf	65.9013	2.45085		5.20483	0.290917		11.0377	0.308418		3.37808	0.146786		0.189495	0.0214192		0.125326	0.00651355		0.0213187	0.000695192		0.259211	0.0144448		0.00872343	0.000581286		0.000433834	5.40844e-05		0.0027676	0.00018924		9.85734e-05	1.164e-05		7.90977	0.643785		0.0510736	0.0031184		3.45872e-05	3.8341e-06		0.00112326	0.000108207
	Lettuce1	Leaf	42.2935	1.007		4.55212	0.0450194		3.23649	0.145984		1.51319	0.0971199		0.0641805	0.00557682		0.0550407	0.0075997		0.0163144	0.000801341		0.0546834	0.00422449		0.0059302	4.75622e-05		2.66673e-05	5.66365e-06		0.00164957	0.000308575		4.62783e-05	8.60984e-06		0.516767	0.0603135		0.0253429	0.00597606		8.62302e-06	1.60632e-06		0.000826306	6.42872e-05
	Lettuce2	Leaf	48.9014	0.890195		4.59739	0.233036		3.8214	0.139753		1.67234	0.0672061		0.0789449	0.00591055		0.070138	0.00349975		0.0156948	0.000884286		0.06101	0.00248641		0.00626212	0.000290837		0.000139959	7.24757e-05		0.00146463	9.99664e-05		7.27258e-05	1.31859e-05		0.612227	0.0776973		0.0348172	0.00622852		1.34591e-05	5.57193e-06		0.000775979	2.1661e-05
	Lettuce3	Leaf	44.1269	0.947099		4.57819	0.264036		3.85517	0.0769098		1.54861	0.119108		0.0756117	0.00391064		0.059588	0.000873239		0.0151512	0.000169053		0.0575444	0.00270415		0.00582895	0.000538314		2.34314e-05	3.83513e-06		0.00177323	6.52604e-05		7.24513e-05	5.50404e-06		0.552663	0.0573357		0.0392438	0.00430554		6.59386e-06	3.32613e-07		0.000620622	7.02299e-05
	Lettuce4	Leaf	43.8455	0.83046		4.11867	0.0861574		3.38374	0.14904		1.37668	0.0907207		0.0703583	0.00755919		0.0504151	0.00897326		0.0135643	0.000639743		0.0535019	0.00545572		0.00597457	0.000314886		1.10011e-05	2.21845e-06		0.00174043	8.46025e-05		7.92842e-05	1.2541e-05		0.715104	0.0584849		0.0411411	0.0117272		6.82498e-06	2.78261e-06		0.000687086	7.03227e-05
	Lettuce5	Leaf	50.5045	4.38978		4.84366	0.399346		3.9448	0.366923		1.87741	0.207495		0.0866973	0.0123477		0.0940864	0.0189969		0.0175749	0.000938804		0.0818288	0.0106894		0.00638441	0.000731792		0.000108709	7.57195e-05		0.00210913	0.000182231		8.31077e-05	1.71051e-05		0.892016	0.0499465		0.0596893	0.00887972		1.23103e-05	3.63585e-06		0.000630074	9.51217e-05
	Lettuce6	Leaf	47.1952	0.838705		5.2163	0.275159		3.67594	0.149919		1.69265	0.0680095		0.0773791	0.00389196		0.0626571	0.00268812		0.0182488	0.000270037		0.0655782	0.00432525		0.00700155	0.000321446		3.2925e-05	9.83916e-06		0.00164763	9.15319e-05		6.9875e-05	2.57766e-06		0.479039	0.0028912		0.0325845	0.0125464		6.78355e-06	1.40255e-06		0.000832626	3.13545e-05
	Lettuce7	Leaf	48.3636	4.02415		5.11395	0.355403		5.04686	0.526272		1.88013	0.100288		0.0913221	0.00505415		0.0791445	0.00452867		0.0177262	0.000511245		0.0790369	0.00631377		0.00748887	0.000497954		1.79308e-05	3.68072e-06		0.00279584	0.000828469		0.000108217	7.0966e-06		0.797033	0.0228802		0.0448606	0.00843272		1.3057e-05	3.03313e-06		0.000697259	8.49232e-05
	Lettuce8	Leaf	40.5307	0.791729		4.32128	0.219791		3.67993	0.28319		1.46422	0.117716		0.0682425	0.00474872		0.0590589	0.00630929		0.0155917	0.000804397		0.0652541	0.00478744		0.00564333	0.000231136		8.1075e-05	7.4597e-05		0.00161837	0.000120183		0.00010164	2.04715e-05		0.849416	0.0791536		0.0283728	0.00605053		9.17211e-06	4.27509e-07		0.000771082	6.23953e-05
	Lettuce9	Leaf	41.5761	4.16611		5.00336	0.195373		3.25721	0.183858		1.74453	0.119054		0.0866202	0.0157665		0.0815366	0.0173694		0.0161711	0.000633192		0.0706552	0.0102353		0.00710585	0.000590163		3.65595e-05	1.00361e-05		0.00187256	0.000230386		7.82868e-05	1.28975e-05		0.750526	0.110438		0.0514656	0.0116083		1.02976e-05	3.36112e-06		0.000771135	4.67358e-05
	Lettuce10	Leaf	44.8189	1.77235		4.97329	0.137695		3.05138	0.0856449		1.61267	0.080321		0.0672887	0.00431474		0.0632014	0.0011983		0.0151842	0.000352758		0.0643327	0.00172371		0.00627544	0.000326826		8.29237e-06	4.25268e-06		0.00171422	7.71979e-05		6.4286e-05	7.39938e-06		0.704862	0.101341		0.0286078	0.00869722		6.13838e-06	1.77851e-06		0.000753492	9.08057e-05
	Lettuce11	Leaf	50.8493	2.38625		5.22789	0.196624		3.80318	0.298353		1.87526	0.0981355		0.0995895	0.00272635		0.0918255	0.00925139		0.016011	0.000548481		0.0766702	0.00407323		0.00646751	0.000118525		7.88218e-05	7.61284e-05		0.00241827	0.000133779		9.79017e-05	1.1702e-05		0.499972	0.0746407		0.0338889	0.00916931		1.3008e-05	2.04658e-06		0.000706244	3.52181e-05
	Lettuce12	Leaf	40.7338	2.41643		5.31436	0.295302		4.68956	0.504612		1.81086	0.0624633		0.087243	0.00528642		0.0772246	0.00696613		0.0168424	0.000492944		0.0685053	0.00328613		0.0087958	0.000542793		4.9498e-05	1.04787e-05		0.00200359	0.000142564		9.2453e-05	9.13108e-06		0.74236	0.0748682		0.0309438	0.00367429		1.1431e-05	2.27449e-06		0.000784186	1.17186e-05
	Lettuce13	Leaf	40.2925	1.78599		4.81866	0.0125661		3.36036	0.0649834		1.65718	0.0961411		0.067482	0.00393769		0.0693304	0.00254339		0.0155292	0.000214123		0.0624553	0.00510805		0.00700364	0.000460727		1.18991e-05	9.96744e-07		0.0021363	8.13949e-05		8.20609e-05	1.05959e-05		0.56619	0.0393597		0.0435639	0.00743115		1.0889e-05	3.45575e-06		0.000710322	2.45718e-05
	Lettuce14	Leaf	58.2569	4.06979		5.2329	0.327415		6.55332	0.161897		2.09832	0.0405946		0.0931734	0.00668073		0.0815613	0.0119409		0.0182468	0.000526019		0.070443	0.00433545		0.00802653	0.000409091		4.47187e-05	5.10831e-06		0.00223711	0.00021103		0.000138664	3.74809e-05		0.705847	0.0262912		0.0659935	0.00859251		1.46652e-05	3.05721e-06		0.000690616	6.04374e-05
	Lettuce15	Leaf	62.9616	2.46345		5.44416	0.295322		5.34269	0.418114		2.11557	0.155691		0.0754728	0.00462926		0.0663488	0.00434526		0.0214262	0.00154807		0.0641864	0.00367442		0.00849108	0.000709059		0.000117999	6.61808e-05		0.00221564	0.000386124		9.44011e-05	8.73141e-06		0.783076	0.0369116		0.0460283	0.0111578		1.46028e-05	1.59541e-06		0.00130523	0.000286558
	Lettuce16	Leaf	58.524	5.74828		5.77168	0.144858		5.64077	0.579535		2.11134	0.170065		0.107265	0.0119694		0.115702	0.0226899		0.0185277	0.00130586		0.0916668	0.0125289		0.00755915	0.00122939		2.41814e-05	3.42661e-06		0.00231949	0.000369647		0.000135534	5.61736e-05		0.600424	0.107498		0.0318607	0.0109477		1.44623e-05	6.32427e-06		0.000692421	3.12642e-05
	Lettuce17	Leaf	66.4163	2.50668		5.30725	0.142924		4.82491	0.275366		2.1648	0.0621502		0.119192	0.00581861		0.128589	0.0146721		0.0199095	0.000451071		0.0835783	0.00627368		0.00755936	0.000128946		2.16388e-05	1.81162e-06		0.00229116	2.49773e-05		7.86103e-05	1.54321e-06		0.591545	0.0331414		0.0324032	0.00290458		1.26618e-05	3.11496e-06		0.000821561	2.82494e-05
	Lettuce18	Leaf	51.4001	3.18774		6.2712	0.582869		3.31495	0.0511932		1.76729	0.0503965		0.0836746	0.00818306		0.0968853	0.00769095		0.0215364	0.00254388		0.0695478	0.00322672		0.00667325	0.000371551		8.39557e-05	5.8085e-05		0.00204875	0.000156693		6.0602e-05	5.85079e-06		0.60408	0.0200166		0.026588	0.00381063		8.83198e-06	2.50185e-06		0.000681072	1.08498e-05
	Lettuce19	Leaf	53.7593	0.471008		6.66737	0.457762		3.68255	0.094006		1.73513	0.104071		0.0630517	0.00573865		0.0676974	0.00128717		0.0213	0.000713406		0.0569725	0.00383829		0.00563779	0.000481143		4.31378e-05	1.06342e-05		0.00153289	0.000150248		9.19369e-05	3.47867e-06		0.589874	0.00926991		0.0433263	0.00883884		1.19777e-05	2.63434e-06		0.000658521	3.84688e-05
	Lettuce20	Leaf	50.0996	6.6475		7.03986	0.499372		4.25709	0.620364		1.88266	0.163562		0.0863089	0.0102777		0.0978833	0.0074373		0.0232955	0.00227925		0.0792954	0.00869194		0.00584473	0.00052714		1.41031e-05	5.66636e-06		0.00231962	0.000235714		8.56753e-05	1.65647e-05		0.589516	0.0932246		0.0454692	0.00602181		1.06252e-05	1.45629e-06		0.000692775	4.72256e-05
	Lettuce21	Leaf	58.8272	0.753804		4.4377	0.195581		6.38627	0.53023		2.42382	0.177216		0.119232	0.0240088		0.12047	0.0143663		0.0196608	0.000588505		0.0661399	0.00351676		0.00565467	0.000242614		0.000112874	8.49027e-05		0.00189743	0.000164829		0.000187895	2.22022e-05		1.74611	0.20464		0.0706452	0.0226246		6.47807e-05	3.66516e-05		0.000793499	6.46997e-05
	Lettuce22	Leaf	49.9186	3.62023		5.39201	0.195805		6.09984	0.330228		2.63528	0.088725		0.11369	0.0129689		0.121871	0.0194297		0.0198779	0.000767608		0.0735334	0.00249728		0.00797352	0.000150623		5.86521e-05	1.55979e-05		0.00225123	0.000218014		0.000151381	2.41835e-05		1.22612	0.174468		0.0611651	0.0136465		4.07508e-05	9.89261e-06		0.000710394	2.48339e-05
	Lettuce23	Leaf	49.8365	3.29014		5.67143	0.389645		6.92112	1.48524		2.90226	0.363219		0.169379	0.0401591		0.237662	0.0460357		0.0198067	0.000707129		0.0849381	0.00672518		0.00708912	0.000603885		1.29e-05	2.28652e-06		0.00310046	9.69551e-05		0.000245197	5.12365e-05		0.676622	0.136939		0.0721697	0.0220824		6.34763e-05	3.82334e-05		0.000754931	9.23145e-06
	Lettuce24	Leaf	54.358	1.42725		5.12646	0.0885835		5.28524	0.202513		2.57586	0.0559361		0.127838	0.0100957		0.161276	0.0120734		0.0188005	0.000460317		0.0792521	0.00683811		0.00768514	0.000288352		1.76426e-05	1.72734e-06		0.00250492	5.83688e-05		0.000150063	6.80679e-06		1.09224	0.0450222		0.0456195	0.00232686		3.69508e-05	4.11682e-06		0.000637796	4.39362e-05
	Cucumber1	Fruit	63.632	7.53863		9.73939	1.302		5.27007	0.511736		3.41607	0.340032		0.0490317	0.00695365		0.0418773	0.00908694		0.0293006	0.00256684		0.0505547	0.00511291		0.016866	0.00176257		0.000690809	0.000127711		0.00193742	0.000263967		0.000429767	0.000102952		0.424212	0.0655016		0.026004	0.00730504		2.19762e-05	1.13547e-05		0.00083682	7.5053e-05
	Cucumber2	Fruit	68.5216	0.794043		10.1515	0.340194		4.17274	0.0244355		3.0485	0.0224689		0.0403906	0.000143138		0.0534042	0.00370376		0.0317979	0.000488946		0.0437118	0.000420074		0.0122549	0.000435981		0.000337212	5.56762e-06		0.00188602	9.01603e-05		0.000537719	2.7408e-05		0.637915	0.0870784		0.0295311	0.00945036		7.22104e-06	7.56805e-07		0.00086921	5.75901e-05
	Cucumber3	Fruit	60.9317	3.65462		9.488	0.53139		4.3913	0.364521		2.79542	0.112483		0.0392449	0.00300602		0.0516279	0.00348526		0.0294255	0.00082865		0.0446224	0.00287579		0.0129264	0.000754406		0.000294479	1.68705e-05		0.00172568	6.28506e-05		0.000596916	2.66718e-05		0.519115	0.0335963		0.0284665	0.00661872		7.98905e-06	1.41523e-06		0.000890961	6.34417e-05
	Cucumber4	Fruit	63.9479	3.42628		11.135	1.44603		3.05804	0.141384		2.78489	0.138896		0.038949	0.00230201		0.0297313	0.00303399		0.0343627	0.00260667		0.0405952	0.00444462		0.0102576	0.00115335		0.000395675	4.54642e-05		0.00148341	0.00013919		0.000668301	9.66006e-05		0.405745	0.0536246		0.0392978	0.013482		2.84077e-06	2.84077e-06		0.000951555	4.46426e-05
	Cucumber5	Fruit	59.4711	1.93782		9.08384	0.118183		4.69127	0.129888		2.99638	0.0772637		0.0419253	0.0010639		0.0395816	0.00374343		0.0320698	0.0018291		0.0455363	0.00241721		0.0131448	0.00039675		0.000531706	0.000137216		0.00186049	9.59142e-05		0.000375837	3.75657e-05		0.392164	0.0241476		0.0172363	0.00468313		1.44802e-05	1.98932e-06		0.000891324	7.32875e-05
	Cucumber6	Fruit	64.1176	2.66096		8.77229	0.247908		3.98838	0.0134409		2.79487	0.0514441		0.0438871	0.00169239		0.0669295	0.00341045		0.0304075	0.00185901		0.0427946	0.000254585		0.0119213	0.000248191		0.000240852	6.31096e-05		0.00209456	0.000155558		0.000535316	3.31996e-05		0.471819	0.0294677		0.0218085	0.00143299		1.09117e-05	2.22578e-06		0.000792127	5.94112e-05
	Cucumber7	Fruit	60.6656	1.27011		8.913	0.274902		3.20716	0.348612		2.64439	0.122396		0.0414615	0.00336837		0.0284673	0.00143656		0.0309504	0.000923558		0.039103	0.00122901		0.00914358	0.00034509		0.000246918	5.15757e-05		0.00167935	6.80204e-05		0.000679804	2.96489e-05		0.308125	0.0136972		0.0367184	0.0175243		ND			0.000900203	0.000106933
	Cucumber8	Fruit	65.9276	3.72796		11.1293	0.56011		3.30938	0.181299		3.1652	0.150445		0.0480035	0.00236221		0.0273066	0.0013112		0.0336782	0.00217419		0.0518525	0.0047164		0.0101244	0.00123263		0.000310106	3.59448e-05		0.00198368	0.000153268		0.000848822	4.78457e-05		0.283898	0.00773154		0.0547106	0.0102303		1.54004e-06	1.54004e-06		0.00104864	9.5609e-06
	Cucumber9	Fruit	58.3446	2.56515		8.8335	0.440303		4.58915	0.295466		3.12734	0.0708839		0.0425364	0.000371439		0.0243166	0.000611667		0.0263335	0.000901375		0.0459401	0.000283752		0.0133809	0.000554795		0.00049108	3.34035e-05		0.00157085	0.000118934		0.000311266	4.17012e-05		0.483749	0.0583907		0.0122834	0.00104454		7.1296e-07	3.84784e-07		0.000606738	1.15219e-05
	Cucumber10	Fruit	70.7708	5.77179		9.40634	0.660085		5.04257	0.394207		3.47548	0.202448		0.0471516	0.00352093		0.0416578	0.00470752		0.0286802	0.00128121		0.050075	0.00359083		0.0146693	0.000978809		0.000547769	5.83739e-05		0.00192877	0.000188191		0.000447739	4.82108e-05		0.426532	0.0316966		0.0246718	0.00800835		1.14772e-05	5.64337e-06		0.000720291	0.00011416
	Cucumber11	Fruit	57.3886	6.7789		8.54593	0.928369		4.78203	0.442974		2.91067	0.113987		0.0422493	0.00565215		0.0339215	0.0023457		0.0274291	0.00256718		0.0411846	0.00370857		0.0132584	0.00126439		0.000377608	6.86694e-05		0.00175603	0.00018602		0.000396714	3.07755e-05		0.421387	0.0446676		0.0473635	0.00303481		6.17188e-06	6.17188e-06		0.000735401	3.08339e-05
	Cucumber12	Fruit	64.9728	3.28319		10.2411	0.248273		3.90778	0.085821		3.0604	0.0442351		0.0421564	0.00262303		0.0300225	0.00142018		0.0343666	0.000425689		0.0437157	0.00182249		0.0100799	0.000402815		0.000364604	8.29937e-07		0.00145572	8.59764e-05		0.000621723	4.60002e-05		0.372827	0.0141685		0.0448835	0.00300415		1.21124e-06	1.21124e-06		0.000997008	2.04346e-05
	Cucumber13	Fruit	61.0341	7.72979		8.59731	0.942253		5.78512	0.495925		3.26027	0.241692		0.0464236	0.00135006		0.0297894	0.00304294		0.0269369	0.00218753		0.0591923	0.00137233		0.0143448	0.00018258		0.000469109	5.58369e-05		0.00150579	2.0129e-06		0.000227493	6.86371e-06		0.409993	0.0637381		0.0402057	0.00972575		2.65398e-05	1.02284e-05		0.000660968	1.23834e-05
	Cucumber14	Fruit	55.168	3.93065		6.97064	0.506576		5.28878	0.641033		2.95396	0.246447		0.0392089	0.00334132		0.022123	0.00192126		0.0231341	0.00100771		0.0406495	0.00336254		0.0121848	0.0010948		0.000336824	2.01449e-05		0.00113641	0.000101334		0.000158488	4.84184e-06		0.391955	0.0186941		0.024001	0.0102177		5.90019e-06	2.97744e-06		0.000461861	9.18604e-05
	Tomato1	Fruit	45.6689	0.76831		5.47703	0.603539		0.702243	0.0690926		1.67627	0.109898		0.140765	0.0564345		0.0264382	0.00830825		0.0160452	0.00113938		0.0218635	0.00245815		0.0091145	0.0004735		0.000184636	1.23981e-05		0.00144399	0.000389622		6.90466e-05	1.6712e-05		0.162502	0.0134511		0.0176576	0.0024948		1.19689e-05	1.16568e-05		0.00134085	0.000112398
	Tomato2	Fruit	43.7944	0.551771		5.05213	0.213121		0.646692	0.0711768		1.62433	0.0672438		0.0382702	0.00502339		0.0148658	0.000543199		0.0172823	0.00207303		0.0171437	0.000130031		0.00839349	0.000250584		0.000132021	1.64588e-05		0.0007175	2.38425e-05		4.42376e-05	2.70525e-06		0.260841	0.0347556		0.018271	0.0101648		3.1225e-06	9.21087e-07		0.00129361	9.55618e-05
	Tomato3	Fruit	51.373	1.44355		6.68365	0.501028		0.694515	0.0174276		1.92841	0.1356		0.0804176	0.022526		0.0205953	0.00113086		0.0151519	0.000389229		0.0259788	0.000674869		0.010959	0.000965696		0.000147994	1.77831e-05		0.00136509	0.000148601		8.53844e-05	1.89628e-06		0.178742	0.00841468		0.0175691	0.00618521		9.91084e-06	3.59256e-06		0.00109294	0.000164122
	Tomato4	Fruit	49.3622	3.45451		6.28563	0.697416		0.838538	0.103027		2.0292	0.205605		0.0537864	0.0133037		0.0175213	0.00216703		0.0191826	0.000242747		0.0219204	0.00315805		0.0104184	0.000927333		0.000175454	1.58344e-05		0.000940014	0.000179881		8.18462e-05	1.56576e-05		0.248617	0.003821		0.0335824	0.00281598		4.29165e-07	2.46099e-07		0.00146619	6.44143e-05
	Tomato5	Fruit	44.9307	2.38469		5.29083	0.687223		0.94929	0.131454		1.82248	0.0667756		0.051173	0.00603098		0.0188903	0.000896994		0.0179093	0.000922894		0.019269	0.00186287		0.00902092	0.000434282		0.000124522	5.22324e-06		0.00083849	7.90199e-05		6.84475e-05	1.37268e-06		0.237426	0.00791935		0.0282604	0.00493523		4.88042e-07	3.7335e-07		0.00124291	2.12465e-05
	Tomato6	Fruit	51.0184	1.06834		6.26329	0.240557		0.79471	0.0815383		1.98407	0.0408405		0.0699276	0.0120052		0.0194894	0.000561867		0.0147598	0.000322459		0.0218316	0.000739315		0.0103966	0.000420126		0.0001549	4.74056e-06		0.00105286	4.97775e-05		7.24901e-05	3.87016e-06		0.171738	0.00479919		0.04459	0.0223017		4.55013e-06	4.52932e-06		0.00136148	5.99829e-05
	Tomato7	Fruit	45.9147	2.30553		6.2143	0.628609		0.683815	0.0806396		1.90682	0.0468884		0.0484642	0.00418642		0.0191483	0.00107462		0.015674	0.000649959		0.0244663	0.00317811		0.0108192	0.000139386		0.000139251	1.23694e-05		0.00108218	7.68882e-05		9.91037e-05	6.63636e-06		0.152025	0.00679353		0.0384424	0.0171405		5.79925e-07	5.79925e-07		0.00127079	8.28998e-05
	Tomato8	Fruit	44.0091	0.919036		5.6385	0.482721		0.537703	0.0631891		1.87984	0.031906		0.100792	0.0344567		0.0208235	0.0021597		0.0133381	0.000839892		0.0238586	0.00214229		0.00918602	0.00053133		8.20331e-05	8.95123e-06		0.00139679	0.000237849		7.2277e-05	1.76701e-06		0.1702	0.0236752		0.0374236	0.0186212		8.30742e-07	8.30742e-07		0.00107257	3.60489e-05
	Tomato9	Fruit	42.1048	0.621943		5.74216	0.278296		0.704454	0.0623508		1.94263	0.0826494		0.0392475	0.00171525		0.0203403	0.00134085		0.0146271	0.00114682		0.0212144	0.000613332		0.00829413	0.000267378		0.000114598	7.42773e-06		0.000846451	8.30883e-05		6.84166e-05	2.87109e-06		0.160459	0.00136237		0.0120964	0.00645759		ND			0.000960852	4.66745e-05
	Tomato10	Fruit	39.5539	1.02348		4.86018	0.348259		0.892918	0.0905051		1.93129	0.0365262		0.039972	0.000636605		0.0204633	0.00184987		0.0189188	0.000748333		0.0205674	0.00148538		0.00729918	0.000381111		0.000112493	5.47739e-06		0.00067169	1.31614e-05		4.36636e-05	4.94062e-06		0.136548	0.0228617		0.0118087	0.00481644		ND			0.00094592	4.27072e-05
	Tomato11	Fruit	39.1474	1.50025		5.05021	0.294517		0.616466	0.0429887		1.6466	0.0814003		0.0353072	0.00252157		0.0160637	0.000598063		0.0127288	0.00083875		0.0182452	0.00102327		0.00808886	0.000418885		0.000134275	1.40087e-05		0.000693212	4.32924e-05		4.10942e-05	2.29773e-06		0.166019	0.0223701		0.0110185	0.00112343		ND			0.00082116	4.26739e-05
	Tomato12	Fruit	44.6521	0.982298		5.708	0.222428		0.626464	0.0954518		1.97592	0.0829699		0.045318	0.00483567		0.0180002	0.00216083		0.0161866	0.00157432		0.0198565	0.00181673		0.00921099	0.000268551		0.000205307	9.67535e-05		0.00086291	7.07895e-05		3.96541e-05	3.21354e-06		0.161054	0.0105608		0.0101881	0.00473791		1.46755e-05	3.98452e-06		0.000959018	8.58114e-05
	Tomato13	Fruit	42.8544	1.35618		5.09574	0.317329		0.812996	0.0425171		1.69637	0.0529784		0.0748717	0.0194061		0.0176671	0.000655551		0.0149576	0.000682532		0.019863	0.000685027		0.00793152	0.000337728		0.00014661	1.75152e-05		0.00109746	0.000170513		5.47444e-05	6.8394e-06		0.189528	0.0118193		0.0446055	0.0187511		8.5216e-06	8.38212e-06		0.00105194	9.02484e-05
	Tomato14	Fruit	42.7437	0.789791		4.72961	0.103646		0.825421	0.0691974		1.70806	0.0409532		0.0384868	0.00100858		0.017597	0.0011177		0.0130301	0.000148947		0.0194043	0.000108077		0.00761226	7.69172e-05		0.000100729	8.18668e-06		0.000799009	1.96831e-05		5.61819e-05	2.55201e-06		0.236224	0.0250497		0.0109005	0.00376776		1.12612e-06	1.12612e-06		0.000957734	8.07132e-05
	Tomato15	Fruit	41.7838	0.202177		5.53318	0.137851		0.674634	0.0609351		1.65863	0.0358483		0.0758614	0.0240142		0.0198075	0.00079229		0.0130134	0.00130796		0.0198914	0.00127234		0.00806851	0.000362328		0.000149307	2.49971e-05		0.00108982	0.000183258		6.75614e-05	3.68494e-06		0.217273	0.0181804		0.0144395	0.00303159		3.03582e-06	1.73802e-06		0.000999138	3.78684e-05
	Tomato16	Fruit	33.6517	0.628327		4.52069	0.131242		0.980877	0.0395117		1.57854	0.00523709		0.0419162	0.00327624		0.0175268	0.00100507		0.0131027	0.000324008		0.0213056	0.000571473		0.00686196	6.30658e-05		9.85085e-05	7.49758e-06		0.000647483	4.17149e-05		7.5035e-05	3.60972e-06		0.133446	0.00435389		0.0233242	0.00632213		ND			0.00123028	4.21458e-05
	Grape tomato1	Fruit	31.2715	1.03766		4.81944	0.165186		0.971682	0.0651002		1.49427	0.0567388		0.0474334	0.00117548		0.0180299	0.00129408		0.0120753	0.000237219		0.0211116	0.000650707		0.0064106	0.000259136		0.000134342	2.02024e-05		0.000755735	2.84364e-05		6.5301e-05	3.73533e-06		0.124639	0.00546002		0.00667454	0.00166762		ND			0.00107579	6.68565e-05
	Grape tomato2	Fruit	32.1873	0.45108		4.74953	0.092839		0.954778	0.0164087		1.72189	0.0515954		0.0446685	0.000380498		0.0225046	0.00190218		0.0136818	0.000264975		0.0249192	0.000233231		0.00792369	0.000105406		0.000154021	5.15297e-06		0.000878837	7.72828e-06		5.59673e-05	1.88815e-06		0.127135	0.0026317		0.00795824	0.0014138		ND			0.00106197	4.71887e-05
	Tomato rootstock1	Fruit	45.1527	1.10749		5.54656	0.0642329		1.05002	0.0325803		1.83803	0.0433107		0.0882952	0.0384056		0.017537	0.00102847		0.0173345	0.0005978		0.0288671	0.000851251		0.0109461	0.000325333		0.000195818	3.78047e-06		0.00145739	0.000278925		5.38375e-05	2.08565e-06		0.192768	0.002699		0.0175812	0.005027		ND			0.000955795	7.2267e-05
	Tomato rootstock2	Fruit	37.9735	1.66541		4.18106	0.0612041		0.903294	0.124552		1.57824	0.0122791		0.0384418	0.000690777		0.0220654	0.00173054		0.0164894	0.000709507		0.0224903	0.00142413		0.00836458	0.0006943		0.000117593	1.349e-05		0.000819837	9.79507e-06		6.614e-05	5.96974e-06		0.157297	0.011548		0.0161292	0.00372916		2.44305e-06	2.44305e-06		0.00100808	8.31961e-05
	Tomato rootstock3	Fruit	43.4801	2.92948		5.51425	0.161492		0.706248	0.0962527		1.84208	0.0677028		0.0429387	0.019199		0.0210781	0.00111941		0.0128622	0.000641065		0.0233075	0.00103188		0.00802163	0.000333108		0.000143548	8.78822e-06		0.00230196	0.000839605		8.44029e-05	6.51285e-06		0.160929	0.0122558		0.0114833	9.03242e-05		6.753e-06	5.00215e-06		0.00106472	0.000103806
	Tomato rootstock4	Fruit	45.4226	1.1612		5.67308	0.489298		1.00554	0.102496		1.72798	0.0273179		0.0814858	0.0396239		0.0218556	0.0033937		0.013688	0.00037884		0.025777	0.0017393		0.00871541	0.000751492		0.000205065	4.24873e-05		0.0041975	0.00176101		9.23458e-05	6.89814e-06		0.201859	0.011044		0.0124512	0.00419407		1.04767e-05	9.78146e-06		0.00117684	0.000115189
	Tomato rootstock5	Fruit	41.1033	0.477037		5.44714	0.229741		1.50211	0.0392139		1.81189	0.0242498		0.0530816	0.00335528		0.0180706	0.000524697		0.0162139	0.00029175		0.0280328	0.000764709		0.00770671	0.000517754		8.83026e-05	4.37093e-06		0.00086802	5.69074e-05		3.94493e-05	1.99941e-06		0.210816	0.00777418		0.0152247	0.00659965		1.18136e-05	2.08412e-06		0.00109264	6.95537e-05
	Tomato rootstock6	Fruit	44.8642	0.87344		6.00731	0.0301983		1.18443	0.0943036		2.04407	0.00634818		0.0669375	0.00132532		0.0176235	0.000313515		0.0181362	0.000308625		0.0365075	0.000188262		0.00909667	0.0001299		0.000210761	2.18937e-06		0.000918674	1.26517e-05		3.65646e-05	6.87493e-07		0.350764	0.0046483		0.00916824	0.00163359		ND			0.00112868	2.58794e-05
	Tomato rootstock7	Fruit	45.7599	0.47714		5.89342	0.227241		1.11648	0.273983		2.02518	0.0705301		0.0639877	0.0120489		0.0200294	0.00112269		0.0205505	0.0013369		0.0270839	0.000924932		0.00973749	0.000269375		0.000354892	8.92151e-05		0.00103196	0.000120723		6.82455e-05	7.61158e-06		0.193241	0.0156372		0.0272494	0.0183597		2.08332e-07	2.08332e-07		0.00113988	6.81635e-05
	Tomato rootstock8	Fruit	41.738	0.698325		5.29604	0.0713428		1.23111	0.00913128		1.7798	0.0172001		0.0803664	0.00943756		0.0201414	0.00153357		0.0198466	0.000719485		0.0306195	0.00026718		0.0104615	0.00048527		0.000201893	2.21429e-05		0.00112763	8.43534e-05		4.625e-05	7.81261e-06		0.174901	0.00486287		0.0332994	0.0052017		5.52595e-06	2.45789e-06		0.00128472	4.1223e-05
	Tomato rootstock9	Fruit	45.1049	1.61188		5.20318	0.292741		0.689447	0.0562031		1.83742	0.0603063		0.144058	0.0659351		0.0202493	0.00114171		0.0185647	0.000290096		0.0267657	0.0016006		0.0095962	0.000561999		0.000199674	1.10703e-05		0.00155482	0.000492799		7.2579e-05	7.96031e-06		0.200734	0.0207508		0.0377151	0.0117426		3.00097e-06	2.42997e-06		0.00130826	5.61856e-05
	Tomato rootstock10	Fruit	46.2234	0.317246		5.18118	0.144641		1.18103	0.1095		1.96398	0.011204		0.0549804	0.00312184		0.0209306	0.0018317		0.0196525	0.000611631		0.0230952	0.00142044		0.00798183	0.000418048		0.000142578	1.56564e-05		0.000791925	3.52309e-05		5.98326e-05	6.0761e-06		0.255573	0.00551279		0.00845724	0.00188535		ND			0.00122023	2.3587e-05
	Eggplant1	Fruit	42.0275	2.97658		4.87729	0.0989399		2.09506	0.0497537		2.14454	0.153705		0.0374594	0.00257689		0.0200256	0.00126391		0.0398567	0.00258674		0.0288227	0.0023482		0.00640478	0.000256124		0.000317476	4.62428e-05		0.000650114	2.11384e-05		0.000450919	2.72488e-05		0.0904252	0.00335698		0.057789	0.00625901		3.34599e-06	1.71878e-06		0.00105067	4.19808e-05
	Eggplant2	Fruit	39.9193	2.02578		4.69592	0.131232		1.6765	0.21661		2.05191	0.128313		0.0362198	0.00291624		0.0193605	0.000777129		0.0421335	0.00455731		0.0246045	0.00121487		0.00623379	0.000291152		0.000373916	6.16245e-05		0.000663372	2.08697e-05		0.000299543	4.70511e-05		0.0794484	0.00824851		0.0378902	0.0121627		ND			0.0010223	3.92401e-05
	Eggplant3	Fruit	40.7058	2.91188		5.84325	0.315029		1.47382	0.220782		2.10835	0.275622		0.0437101	0.00390308		0.0190077	0.00184147		0.0373768	0.00380279		0.0272233	0.00126402		0.0109685	0.000537897		0.00039691	7.23097e-05		0.000841246	4.92333e-05		0.000585154	9.55094e-05		0.0836293	0.0093731		0.0415105	0.00967407		ND			0.000950859	5.16722e-05
	Eggplant4	Fruit	40.9474	1.15121		5.48851	0.232259		1.99687	0.294561		2.12545	0.140572		0.0372085	0.00131547		0.0219048	0.00167		0.035876	0.00284745		0.0249312	0.00216229		0.00801638	0.000493801		0.000306033	3.69379e-05		0.000854566	4.38215e-05		0.0006884	5.04676e-05		0.0881558	0.00201719		0.0445144	0.0153008		1.23091e-05	1.23091e-05		0.00107671	0.000118964
	Eggplant5	Fruit	41.6267	1.97154		6.118	0.268871		1.58679	0.218034		2.05731	0.288491		0.0421569	0.00439723		0.0191943	0.00344187		0.0365027	0.00386841		0.0266042	0.0024862		0.0107837	0.000557897		0.000404005	4.10845e-05		0.000767919	8.29442e-05		0.000568592	9.27584e-05		0.0716273	0.0111591		0.050497	0.00759458		5.47474e-07	5.4326e-07		0.000962745	1.95903e-05
	Eggplant6	Fruit	41.4819	1.07442		5.08163	0.313469		1.90553	0.0215008		2.32439	0.069716		0.0382873	0.00210921		0.0191784	0.000950963		0.0331847	0.00309406		0.0218526	0.000888327		0.00958211	0.00070374		0.000470855	5.99098e-05		0.000653574	7.48326e-05		0.000901198	0.000193278		0.125926	0.0225353		0.0291508	0.0113683		3.23594e-06	2.29673e-06		0.000903367	5.2626e-05
	Eggplant7	Fruit	39.207	1.02268		5.36587	0.3514		1.83223	0.102817		2.00409	0.119535		0.0381758	0.00257484		0.0169729	0.00163063		0.036364	0.00439009		0.0247116	0.00255509		0.00688811	0.000671694		0.000330432	3.39251e-05		0.000688378	5.05227e-05		0.000325503	4.89408e-05		0.0675553	0.0119011		0.0293904	0.00671302		9.26025e-07	5.85466e-07		0.000946645	5.15667e-05
	Podded pea1	Fruit	19.2246	0.510257		5.46949	0.174723		5.95881	0.285441		2.32761	0.0641435		0.0751907	0.00282353		0.052251	0.00421733		0.0176012	0.000602978		0.055868	0.00133447		0.00572713	3.80251e-05		0.000138938	2.1026e-05		0.00176924	0.000131274		3.77847e-06	9.38297e-07		0.0506627	0.00346466		0.013559	0.000481542		ND			0.000800705	2.2483e-05
	Podded pea2	Fruit	16.0428	0.249138		6.31447	0.157969		3.55192	0.0736262		2.29286	0.0212427		0.061392	0.00229774		0.0219013	0.00133766		0.0217712	0.000749001		0.0484432	0.000856558		0.00568397	0.000137239		0.000225397	6.127e-05		0.00203456	6.5632e-05		1.06428e-05	1.39366e-06		0.023926	0.000624255		0.0247808	0.00664935		5.98248e-06	5.98248e-06		0.000828497	4.59794e-05
	Podded pea3	Fruit	15.6745	0.28108		4.85933	0.119586		7.16617	0.25418		2.22981	0.0259787		0.0625756	0.00147405		0.06478	0.00254847		0.0188946	0.000974391		0.0578195	0.00443989		0.00413915	0.000106792		0.000277229	9.08138e-05		0.00185045	5.10166e-05		1.70879e-05	4.13743e-06		0.0360526	0.0014217		0.0175436	0.0020201		4.23097e-06	2.27255e-06		0.000657772	0.000109011
	Podded pea4	Fruit	17.1689	0.293073		5.52291	0.221419		4.41953	0.25101		2.45964	0.0935201		0.0711887	0.00307946		0.0582706	0.00079261		0.0150311	0.00107615		0.0592425	0.00392706		0.00599299	0.000317504		1.7002e-05	7.23426e-06		0.00293254	0.00028619		2.59292e-06	2.97487e-07		0.0309564	0.00130313		0.0287853	0.00548324		ND			0.000585683	4.63116e-05
	Podded pea5	Fruit	16.0264	0.0973456		6.56053	0.147322		5.05181	0.16904		2.37324	0.0318398		0.0676456	0.000577347		0.03027	0.0029082		0.0220648	0.000758934		0.0486803	0.00147327		0.0051513	0.000242719		0.000443789	2.18416e-05		0.00217142	0.000103668		1.15762e-05	2.51217e-06		0.026501	0.000571382		0.0199646	0.00755288		ND			0.000859047	6.10654e-05
	Podded pea6	Fruit	17.6057	0.505639		5.78215	0.128416		4.26393	0.363504		2.35355	0.0803021		0.0716009	0.00155502		0.0463683	0.0022543		0.0185386	0.000313802		0.0579228	0.000989546		0.00524904	0.000148478		0.000492016	0.000101069		0.00224357	0.000135212		4.2688e-06	2.18257e-07		0.0340547	0.00106479		0.0144091	0.00271205		ND			0.000713822	5.42743e-05
	Green pea1	Pod	13.5306	0.416797		8.6606	0.178293		1.1773	0.0377523		1.93865	0.0537097		0.0791018	0.00329584		0.0133845	0.000368935		0.0172476	0.000535106		0.0681737	0.0034137		0.00932402	0.000396537		0.000775883	3.35316e-05		0.00219999	7.70113e-05		5.30053e-05	3.52268e-06		0.0256333	0.0011794		0.0172003	0.00419874		1.70477e-05	1.77129e-06		0.000972758	4.78919e-05
	Green pea2	Pod	12.0873	0.297687		5.98998	0.182012		0.798989	0.0112939		1.63539	0.0310821		0.0475439	0.000559107		0.0158139	0.000709417		0.0196824	0.000478246		0.0407876	0.00131495		0.00530141	5.2444e-05		0.000697559	5.93048e-05		0.00142502	0.000116726		1.51256e-05	4.3308e-06		0.0281041	0.00117014		0.018271	0.00688741		2.95612e-06	8.62455e-07		0.000815955	4.49007e-05
	Green pea3	Pod	12.7343	0.275765		5.63373	0.238084		0.978057	0.0378048		1.63022	0.0335087		0.0609992	0.00428541		0.0168365	0.000876226		0.0138577	0.000194359		0.0416861	0.00173811		0.00574713	0.000201066		0.000772948	6.66982e-06		0.00189806	0.000176003		1.38481e-05	1.84232e-06		0.0232641	0.00193959		0.0138838	0.00442883		6.22223e-06	1.24585e-06		0.000968536	5.73119e-05
	Green pea1	Seed	13.7138	0.191308		5.56458	0.109334		3.11493	0.157666		2.1915	0.0444037		0.057614	0.00254763		0.0174682	0.000283889		0.0211775	0.000653365		0.039019	0.00177038		0.00592222	0.000253445		0.00031586	0.000100266		0.00177452	9.99365e-05		1.19991e-05	1.72836e-06		0.0218804	0.000622499		0.0211606	0.00515985		ND			0.000754476	7.72105e-05
	Green pea2	Seed	15.7797	0.183857		5.89958	0.0753365		3.39103	0.0996227		2.39725	0.0925709		0.0489792	0.000787048		0.0251372	0.00144934		0.0213279	9.79861e-05		0.038667	0.00159043		0.00459152	0.000161017		0.000220384	4.47073e-05		0.00159452	0.00017856		9.43961e-06	2.04175e-06		0.0272441	0.00110602		0.0083961	0.00322947		ND			0.000956073	8.88904e-05
	Green pea3	Seed	17.0157	0.967351		5.85628	0.23599		7.25373	0.1751		2.55839	0.156695		0.0562111	0.00471611		0.030157	0.00130604		0.0193894	0.00163485		0.0378751	0.00167315		0.00488131	0.000228188		0.00010939	4.29666e-06		0.00188725	0.000135943		9.82286e-06	1.055e-06		0.0452376	0.00205163		0.00998137	0.00135299		5.41456e-07	5.41456e-07		0.000879732	2.20978e-05
	Kidney bean1	Pod	34.1527	0.790543		5.54967	0.339071		4.16362	0.319707		2.65622	0.0801959		0.0569737	0.00207481		0.0652592	0.00289633		0.0294426	0.0013499		0.0386436	0.000814611		0.00470724	0.000310961		0.000863205	0.000189325		0.00329385	0.000339892		8.94794e-06	3.54775e-06		0.0070564	0.00108885		0.0101353	0.000990628		1.02492e-05	1.02492e-05		0.000960519	0.000134287
	Kidney bean2	Pod	32.6761	0.588227		4.67832	0.228658		4.56569	0.381792		2.33992	0.0550446		0.071136	0.00692736		0.0516958	0.00421626		0.0277591	0.000537573		0.0335278	0.00137885		0.00370407	6.07652e-05		0.000797825	2.50846e-05		0.00420717	0.000153994		5.19505e-06	1.651e-06		0.00620166	0.000724271		0.0198031	0.00465882		ND			0.000817197	7.22811e-05
	Kidney bean3	Pod	24.0833	0.437879		3.85403	0.101786		4.33426	0.161702		2.88348	0.0618744		0.0952231	0.00427212		0.0814019	0.0024669		0.0251644	0.00156972		0.034421	0.000671829		0.00544959	0.000147613		0.000384318	5.70222e-05		0.00377047	0.000222812		7.93006e-06	2.20211e-06		0.00615617	0.000679576		0.00989566	0.000768947		ND			0.000847588	0.000124349
	Kidney bean4	Pod	24.6586	0.201703		5.08752	0.181366		3.6899	0.0978587		2.94483	0.139628		0.0727476	0.00313688		0.0463241	0.00142777		0.028058	0.000553209		0.0389819	0.00151574		0.00700568	0.000215886		0.00033059	7.82523e-06		0.00455881	0.000311725		6.73706e-06	9.70041e-07		0.00596727	0.000758817		0.0180749	0.00627486		ND			0.000908221	2.52746e-05
	Kidney bean5	Pod	24.6256	0.1907		3.66169	0.0633509		4.2584	0.148202		2.90794	0.0125152		0.111956	0.00422949		0.0788889	0.00671653		0.022963	0.000363262		0.0342001	0.00214591		0.00466613	5.49134e-05		0.000480214	3.76206e-05		0.00313633	4.62145e-05		1.36349e-05	2.47892e-06		0.00519516	0.000121926		0.0215633	0.008879		ND			0.000896489	3.11806e-05
	Kidney bean6	Pod	26.3206	0.317929		4.90534	0.0626868		3.92823	0.147415		3.10519	0.113926		0.0740504	0.00463464		0.0498428	0.00334024		0.0255738	0.000273978		0.0390345	0.000752464		0.00477849	3.19177e-05		0.000529167	2.6848e-05		0.00348585	0.000103561		1.14714e-05	3.32016e-06		0.00854862	0.00119083		0.015736	0.00160901		ND			0.000927458	2.27542e-05
	Kidney bean7	Pod	33.7481	0.70599		6.25854	0.150109		4.14459	0.147384		2.61187	0.0655785		0.0573956	0.00160572		0.0357416	0.000623568		0.0226247	0.000381578		0.0372907	0.00075458		0.00561105	0.000341684		0.000650118	7.92047e-05		0.00272479	9.57324e-05		2.15644e-05	2.75085e-06		0.00890376	0.000696676		0.0120561	0.00289348		6.41902e-06	5.61081e-06		0.000866779	7.84775e-05
	Kidney bean8	Pod	32.6305	1.91105		5.08918	0.305435		4.58312	0.135836		3.03749	0.0861012		0.0571787	0.00275681		0.0394515	0.00124142		0.0300508	0.0017726		0.0356919	0.00114516		0.00483605	0.000274904		0.000414592	4.2386e-05		0.00333139	0.00016661		7.42342e-06	2.60596e-06		0.00883985	0.00104839		0.0160974	0.00373122		ND			0.00109103	2.09421e-05
	Chinese chive1	Leaf	41.89	1.63551		3.71583	0.0973737		12.7412	0.49199		2.67662	0.13631		0.170316	0.0245123		0.0545277	0.0017452		0.0169099	0.000468808		0.0665506	0.00552302		0.00671558	0.000200754		0.000143765	8.72707e-06		0.00654999	0.000117349		4.71312e-05	2.34528e-06		0.139705	0.0121606		0.0536843	0.00897881		0.000147867	2.46188e-05		0.00682941	4.0278e-05
	Chinese chive2	Leaf	43.0966	0.932536		3.8314	0.137469		12.8979	0.102927		2.69283	0.0269415		0.114212	0.00459424		0.06981	0.00225452		0.0179375	0.00119072		0.0679981	0.00499798		0.00668082	0.00012173		8.9371e-05	1.08953e-05		0.0022648	0.000472619		5.95695e-05	1.11966e-06		0.123021	0.00678544		0.0566967	0.00719905		0.000105503	8.61354e-06		0.00158022	0.00046996
	Chinese chive3	Leaf	43.4831	1.1353		4.02619	0.134719		12.7889	0.548033		2.73303	0.0537624		0.132159	0.0108302		0.0695972	0.00532476		0.0183962	0.000724517		0.056862	0.00242695		0.00658012	0.000307752		6.12269e-05	7.64943e-06		0.00272892	0.000111287		6.50441e-05	6.77318e-06		0.135561	0.0164267		0.0674413	0.00880978		0.000168839	3.19461e-05		0.00240848	0.000246514
	Chinese chive4	Leaf	50.4668	1.62038		3.56921	0.0644549		14.2503	0.537399		2.81649	0.0980238		0.126793	0.023951		0.0564093	0.00222818		0.0204509	0.000644934		0.0324572	0.00100137		0.00528964	1.22858e-05		0.000131598	2.23612e-05		0.00424638	0.00195927		6.48271e-05	7.07874e-06		0.15381	0.0106534		0.0847691	0.010432		0.000146563	4.4393e-05		0.00478181	0.00257743
	Chinese chive5	Leaf	51.1587	0.19111		3.27659	0.05047		13.2424	0.159587		2.78782	0.101171		0.151425	0.0264247		0.0502015	0.00304777		0.0178918	0.000164211		0.0279521	0.00120376		0.00604265	0.000377796		0.00018194	1.53644e-05		0.00468032	0.000994776		5.46009e-05	6.3127e-06		0.154859	0.0138835		0.0755778	0.0261964		0.000140875	2.36903e-05		0.0049978	0.0011548
	Chinese chive6	Leaf	52.6413	0.624095		3.53188	0.0381853		12.3385	0.433799		2.65514	0.104877		0.208353	0.0285771		0.060347	0.00834274		0.0196991	0.000346456		0.017398	0.00127979		0.00710738	0.000516518		0.000150879	1.6373e-05		0.00672127	0.000566134		0.0001096	3.69885e-05		0.137043	0.00585185		0.0684072	0.0209009		0.000248684	2.75027e-05		0.00787686	0.000441349
	Green onion1	Leaf	25.2064	0.936578		4.61881	0.222147		10.1481	2.18851		1.34583	0.0547447		0.0553874	0.0151426		0.0340148	0.00705555		0.0214524	0.0030064		0.0379602	0.00454851		0.00305557	0.00018881		4.24445e-05	2.06014e-05		0.00108842	0.000177997		7.33221e-05	1.15146e-05		0.0585436	0.00417471		0.0518968	0.00830919		7.64097e-05	3.03668e-05		0.000677583	2.91728e-05
	Green onion2	Leaf	24.0181	1.14511		3.43339	0.106924		10.587	0.275168		1.458	0.0369158		0.0359515	0.00323673		0.0361618	0.0036064		0.0175058	0.000394464		0.034723	0.000844758		0.00312228	0.000332023		9.79864e-06	2.93976e-06		0.000875953	8.93692e-06		6.93621e-05	5.91918e-06		0.0599625	0.00535584		0.0421536	0.00363087		3.4604e-05	4.06098e-06		0.000611309	4.15563e-05
	Green onion3	Leaf	22.7763	0.71839		3.13577	0.0630671		9.16215	0.0794979		1.28935	0.0847171		0.040177	0.0050608		0.0442492	0.00303705		0.0137007	0.00090653		0.0286696	0.00107601		0.0038038	0.000146204		6.25251e-06	3.34813e-07		0.00081182	3.2851e-05		5.86981e-05	2.61069e-06		0.0497563	0.00337976		0.0365688	0.00326226		4.39638e-05	7.39343e-06		0.000632153	5.75612e-05
	Green onion4	Leaf	25.238	0.832429		3.2737	0.190256		9.84448	0.423815		1.37175	0.0257904		0.0310297	0.00143613		0.0431679	0.00483285		0.0164342	0.000774679		0.0350813	0.00197564		0.00338485	8.32252e-05		1.98567e-05	9.99434e-06		0.000811993	4.33366e-05		7.5884e-05	6.20389e-06		0.0618379	0.00127452		0.044589	0.013271		3.14966e-05	1.7198e-06		0.000609696	3.76546e-05
	Green onion5	Leaf	18.5743	1.08202		2.78739	0.201836		7.62322	0.663887		1.08753	0.0768583		0.0249488	0.00169494		0.0329027	0.00611222		0.0144361	0.000646207		0.0236868	0.00140205		0.00255148	0.000173934		7.20102e-06	1.44688e-06		0.000786609	5.75479e-05		5.59863e-05	7.03895e-06		0.0522287	0.00331265		0.0366732	0.0074999		2.81107e-05	1.74811e-06		0.000595988	1.17624e-05
	Green onion6	Leaf	22.1639	0.438968		2.88001	0.0511124		10.649	0.365106		1.30233	0.0824699		0.0393925	0.00223725		0.0629064	0.0107366		0.0141415	0.0002653		0.0324352	0.000802214		0.00305653	0.00019637		5.22852e-06	5.67351e-07		0.000892752	7.23928e-05		7.70635e-05	2.04108e-06		0.0555511	0.00277493		0.0400211	0.00225234		4.01835e-05	2.46556e-06		0.000563173	2.71456e-05
	Green onion7	Leaf	20.5126	0.203503		2.97092	0.0907925		9.54719	1.13941		1.26652	0.0987713		0.0350911	0.000432279		0.0393271	0.00079025		0.0161759	0.000247597		0.0292991	0.00150026		0.00311483	0.000182276		1.3456e-05	8.8837e-06		0.000785175	3.34594e-05		5.64835e-05	1.80084e-06		0.0513906	0.00492186		0.0347325	0.00417552		2.70489e-05	1.18581e-06		0.000566167	3.9726e-05
	Green onion8	Leaf	19.1005	2.07078		2.61526	0.247203		8.27889	1.10016		1.28603	0.103678		0.0344464	0.00628089		0.0441563	0.00799187		0.0126869	0.000554105		0.0286771	0.00210953		0.00280932	0.000143585		6.77541e-06	1.42041e-06		0.000822345	4.79483e-05		5.59289e-05	1.68644e-05		0.0611668	0.0050662		0.0257491	0.00753678		2.65071e-05	9.86841e-06		0.000576747	1.2312e-05
	Green onion9	Leaf	19.7928	1.51478		2.63438	0.166816		11.3978	1.39466		1.27706	0.0479761		0.050357	0.00720684		0.0376957	0.00622661		0.0133118	0.00145944		0.0284473	0.00105771		0.00292651	0.000123831		7.32029e-06	1.82061e-06		0.00185708	0.000150578		6.08834e-05	9.69365e-06		0.047661	0.00446584		0.0266109	0.00435691		3.8508e-05	5.13639e-06		0.00160867	0.000163839
	Green onion10	Leaf	19.0472	0.537219		2.70917	0.185134		11.5624	0.686829		1.42204	0.109496		0.0594148	0.00489793		0.0315528	0.00687495		0.0142262	0.000552846		0.0237172	0.000252686		0.00313253	0.000310233		6.97463e-06	2.12532e-06		0.00141662	0.00040633		6.231e-05	6.54462e-06		0.0487379	0.00435751		0.0403259	0.00483278		4.74988e-05	4.78216e-06		0.00126379	0.000525338
	Green onion11	Leaf	16.8225	0.495279		2.48428	0.0596997		10.3509	1.86247		1.20564	0.0671703		0.0345979	0.00617533		0.030708	0.00239413		0.0148957	0.00156956		0.0231024	0.000963963		0.00297957	0.000130328		1.60285e-05	8.15082e-06		0.000682833	6.06694e-05		5.70973e-05	7.38043e-06		0.0503519	0.0019336		0.0456529	0.0177448		3.45118e-05	1.09599e-05		0.000559806	8.60137e-06
	Green onion12	Leaf	20.9108	0.917462		3.14131	0.161229		11.2725	0.52068		1.44423	0.0415928		0.0399727	0.00272685		0.0258251	0.00128442		0.016645	0.000480511		0.0267951	0.000870675		0.00259102	9.6055e-05		8.00783e-06	1.38562e-06		0.000741967	2.57488e-05		5.66772e-05	1.27493e-06		0.0524288	0.00145491		0.0449687	0.00803397		3.83283e-05	4.18395e-06		0.000567339	1.97193e-05
	Green onion13	Leaf	23.8241	2.19848		3.13125	0.310032		13.0235	1.1789		1.47172	0.111343		0.0456553	0.00538281		0.0247264	0.00104386		0.0146342	0.00115311		0.0253817	0.00257693		0.00355149	0.00046457		3.92254e-06	1.96339e-06		0.000725059	8.27738e-05		6.07479e-05	3.58129e-06		0.0668631	0.00967666		0.0425943	0.00392004		4.31194e-05	2.74232e-06		0.000542369	3.3172e-05
	Green onion14	Leaf	17.8487	0.37515		2.71349	0.0389203		9.57047	0.326157		1.12684	0.0689746		0.0316584	0.00191897		0.0224841	0.00115145		0.012798	0.000158827		0.0243805	0.00135654		0.00233986	9.12202e-05		1.59233e-05	8.13331e-06		0.000631927	5.6779e-05		4.67554e-05	3.70635e-06		0.0456684	0.00259352		0.0385602	0.00455273		3.3507e-05	2.65373e-06		0.000593356	2.23e-05
	Green onion15	Leaf	19.084	0.631596		2.90515	0.156131		10.2661	0.449629		1.09632	0.0160393		0.0745668	0.00758745		0.0226521	0.0051513		0.0129875	0.000245139		0.0230034	0.0010794		0.00292839	0.000307975		1.41646e-05	3.80558e-06		0.00233325	0.000787788		5.76209e-05	6.89639e-06		0.0451169	0.000885894		0.0367555	0.00618725		6.38003e-05	3.39097e-06		0.00217246	0.00075272
	Green onion16	Leaf	17.4006	1.09322		2.37912	0.130499		9.59129	1.38635		1.05807	0.0698626		0.0402933	0.00738544		0.0150162	0.00136018		0.013447	0.000700337		0.0168943	0.000826622		0.00191766	9.46281e-05		1.58492e-05	3.65041e-06		0.000588624	4.81293e-05		4.21097e-05	6.23561e-06		0.0411278	0.00530244		0.0430185	0.00703539		6.34322e-05	1.40343e-05		0.000453399	3.91107e-05
	Green onion17	Leaf	20.0016	1.44698		2.85474	0.103884		10.3962	0.236116		1.28899	0.0419705		0.0329907	0.003064		0.0168685	0.00130248		0.016586	0.000979483		0.0204457	0.000767375		0.00231732	0.000108128		2.33984e-05	7.21362e-06		0.000572873	2.06594e-05		4.72443e-05	3.89687e-06		0.0488676	0.00441259		0.0531853	0.0107588		3.89177e-05	8.88958e-06		0.000446401	3.59369e-05
	Green onion18	Leaf	20.1974	1.82653		3.49346	0.426408		6.49158	1.29409		1.23769	0.064001		0.0340923	0.00627481		0.0131906	0.000491918		0.0147478	0.00112595		0.0206979	0.000715605		0.00238516	0.000260183		2.58036e-05	7.43078e-06		0.000751243	0.000105382		4.93939e-05	9.35931e-06		0.0720809	0.0103408		0.0404458	0.000679295		3.06605e-05	9.14508e-06		0.000729976	0.000134445
	Green onion19	Leaf	21.4818	0.636522		3.929	0.278716		7.00231	0.331833		1.32064	0.0236467		0.0346988	0.00487663		0.0108087	0.000460973		0.018179	0.00219728		0.0204069	0.00184102		0.00232308	0.000194788		5.28501e-05	1.98662e-05		0.000562755	2.1051e-05		4.4393e-05	2.4022e-06		0.0815673	0.00295625		0.0458785	0.00448894		3.35553e-05	9.70321e-06		0.000500208	1.41949e-05
	Green onion20	Leaf	19.2679	1.32866		3.49436	0.133946		7.41774	0.88252		1.09778	0.05461		0.0263943	0.00160459		0.00933095	0.000452712		0.0161367	0.000136499		0.0157992	0.00044426		0.00211121	0.000237169		7.84896e-05	5.9148e-06		0.000495147	0.000103403		3.81282e-05	1.97981e-06		0.0630916	0.0052882		0.0326687	0.00341865		3.37716e-05	6.02613e-06		0.00035895	3.78972e-05
	Green onion21	Leaf	16.377	0.48064		2.77995	0.117099		7.85843	0.991406		1.29386	0.0631301		0.0305572	0.00154265		0.0125427	0.000586769		0.0147848	0.000590291		0.0190364	0.00149413		0.00219032	0.000140652		3.90562e-05	5.33042e-06		0.000480046	1.60806e-05		3.37767e-05	1.99356e-06		0.0462552	0.00426896		0.046597	0.00638316		4.03725e-05	3.64522e-06		0.000407831	2.42479e-05
	Green onion22	Leaf	19.7459	1.86643		3.32661	0.249625		7.67131	0.45168		1.07232	0.0875838		0.0336227	0.00430909		0.0153655	0.00077512		0.0140476	0.000521983		0.0215972	0.000674117		0.00279284	3.76124e-05		4.22592e-05	1.02982e-05		0.000725881	8.77879e-05		3.2778e-05	1.37577e-06		0.0477355	0.00576276		0.0316213	0.00988609		3.19655e-05	4.64101e-06		0.00070526	9.84689e-05
	Green onion23	Leaf	18.2952	0.471655		3.07671	0.238072		9.58256	1.20586		1.29571	0.182489		0.0292926	0.0057263		0.0159968	0.00289123		0.0158373	0.00183645		0.0211499	0.00299217		0.00222426	0.000231326		5.59278e-05	2.49764e-06		0.000509236	7.53331e-05		4.18844e-05	1.13503e-05		0.0494392	0.00728104		0.0524833	0.00704725		3.33629e-05	1.07922e-05		0.000471083	2.39568e-05
	Green onion24	Leaf	19.7939	1.18		3.68383	0.167396		5.23472	0.612463		1.03418	0.0274947		0.0343236	0.00620834		0.0129055	0.000459897		0.0159279	0.00105447		0.0224318	0.00210669		0.00280031	0.000259813		0.000116373	3.19484e-05		0.000788641	0.000256894		4.95139e-05	1.51077e-06		0.0607977	0.00427125		0.0317351	0.00825972		2.62863e-05	4.02349e-06		0.000386635	6.67799e-06
	Green onion25	Leaf	19.0931	0.703864		3.08952	0.064478		8.61025	0.553438		1.13249	0.0334245		0.0384937	0.00573338		0.0185333	0.0015273		0.0161441	0.000508339		0.0229222	0.000588591		0.00223081	9.10217e-05		3.46542e-05	9.60677e-06		0.000943538	0.000132031		4.95626e-05	1.76236e-06		0.0432602	0.00204954		0.0357396	0.0051667		3.63603e-05	7.88896e-06		0.000626351	6.59561e-05
	Tomato1	Leaf	46.8258	1.26169		3.83945	0.264995		36.8298	1.60498		4.49045	0.0985026		0.160336	0.0113924		0.227211	0.0114039		0.0680896	0.000362657		0.0301116	0.00251917		0.0146667	0.00130308		0.000245277	8.2836e-06		0.002218	8.22489e-05		0.00040088	1.23271e-05		0.275639	0.0265834		0.0855337	0.0116792		0.000223613	3.06329e-05		0.00108349	5.29174e-05
	Tomato2	Leaf	33.28	0.948415		2.71485	0.0972782		43.5899	2.725		3.1128	0.118311		0.135554	0.00874337		0.172128	0.0199841		0.0825439	0.00304747		0.0160588	0.000658898		0.0143344	0.00129261		0.000288674	2.90639e-05		0.0019065	0.000100407		0.000488272	3.54701e-05		0.742743	0.144733		0.0685217	0.0114342		0.000160318	1.19545e-05		0.001044	3.35922e-05
	Tomato3	Leaf	34.2554	2.40848		2.97874	0.12405		47.445	0.252081		4.46988	0.137988		0.149044	0.0127897		0.21466	0.0113456		0.0710194	0.00619023		0.0185611	0.000533221		0.0118082	0.00126104		0.000232661	5.6743e-06		0.00211297	0.000180152		0.000513733	3.69514e-05		0.927762	0.00231071		0.0704128	0.0114084		0.000158425	2.77377e-05		0.00101948	3.28232e-05
	Tomato4	Leaf	33.8669	5.32351		3.80125	0.440458		47.824	4.03271		5.99368	0.397467		0.155112	0.00400741		0.29187	0.0650509		0.0620173	0.00238686		0.024431	0.00202556		0.0135577	0.000356777		0.000214675	1.61155e-05		0.00224683	0.000113955		0.000602484	8.13502e-05		0.639012	0.134982		0.0796816	0.00660157		0.000183317	1.48204e-05		0.000967401	8.1858e-05
	Tomato5	Leaf	42.6604	1.12828		4.21752	0.177889		39.8047	2.02434		5.81961	0.440023		0.153687	0.00285613		0.365253	0.00923232		0.0583098	0.00255549		0.0240839	0.00114998		0.0160195	0.00125269		0.000239566	1.6208e-05		0.00241259	3.36501e-05		0.00064999	5.10346e-05		0.428756	0.0584638		0.0830678	0.00467024		0.000176104	2.40346e-06		0.000903799	6.93103e-05
	Tomato6	Leaf	34.1409	0.911713		2.8113	0.153421		40.6592	1.92398		4.74507	0.519379		0.152427	0.00305639		0.231816	0.021744		0.0625371	0.00564852		0.0137197	0.000484175		0.015455	0.00166154		0.00024255	1.33388e-06		0.00216424	3.73459e-05		0.000348272	1.51526e-05		0.342022	0.014888		0.0824423	0.000667748		0.000200966	8.46177e-06		0.00102256	7.88829e-05
	Tomato7	Leaf	40.7427	1.78113		3.50254	0.132341		35.6485	2.50516		4.79875	0.313406		0.175641	0.00375233		0.333229	0.0427138		0.0578763	0.00361408		0.0193646	0.000782472		0.0154101	0.00078977		0.000249119	1.12544e-05		0.00252766	7.74002e-05		0.000537769	5.64956e-05		0.330205	0.0415082		0.0893546	0.00257044		0.000224592	5.89903e-07		0.00101299	3.27617e-05
	Tomato8	Leaf	31.8948	1.3999		3.17576	0.14775		37.9613	0.35786		4.53486	0.362971		0.173853	0.00759062		0.317576	0.0519439		0.055075	0.00368942		0.0160968	0.00182535		0.0136278	0.00149097		0.000118475	8.78021e-06		0.00233034	7.18383e-05		0.000430854	7.82235e-05		0.283487	0.0509476		0.0969544	0.00710958		0.000221425	1.29589e-05		0.000834628	4.95003e-05
	Tomato9	Leaf	28.6164	1.0046		2.64683	0.0927753		36.4701	0.828616		3.57452	0.132836		0.14335	0.0110936		0.233748	0.0135713		0.0505051	0.00135624		0.0149394	0.000808667		0.0126734	0.00109074		0.000116577	7.05663e-06		0.00191245	0.000122777		0.000362211	1.42436e-05		0.380724	0.0206304		0.0796514	0.00538047		0.000158735	1.53201e-05		0.000694725	4.43919e-05
	Tomato10	Leaf	24.0291	0.904915		2.3226	0.0543984		44.3636	1.13909		3.25371	0.165643		0.109376	0.0058188		0.209586	0.00838834		0.0615384	0.00167741		0.0117879	0.000467366		0.010034	0.00101704		0.000116482	9.75373e-06		0.00157744	4.33005e-05		0.000265578	6.32012e-06		0.247963	0.00787102		0.0604565	0.00234072		0.000105971	6.6019e-06		0.00073007	4.5796e-05
	Tomato11	Leaf	29.5549	0.509605		2.74044	0.0960188		35.1196	0.562845		3.30037	0.198832		0.133994	0.00325205		0.23069	0.00845346		0.0552486	0.00318791		0.0128069	0.000414217		0.0132611	0.00140328		0.000137604	1.0208e-05		0.00184338	2.24336e-05		0.000286786	4.48685e-06		0.231059	0.0130024		0.0671918	0.00609311		0.000155165	8.78564e-06		0.000680942	6.95474e-05
	Tomato12	Leaf	32.938	2.12202		2.95043	0.0885206		33.1912	5.08045		4.53824	0.848169		0.153279	0.00495952		0.174521	0.0114812		0.0848286	0.00195592		0.0177089	0.000787886		0.01253	0.00130462		0.000357476	7.47431e-05		0.00208801	5.30246e-05		0.000356203	9.38458e-06		0.227992	0.0244352		0.0831124	0.00861238		0.000203235	3.08789e-05		0.0010468	6.56263e-05
	Tomato13	Leaf	37.7922	0.246483		2.8898	0.0979373		37.2024	2.03096		3.96223	0.10526		0.139891	0.00540666		0.215451	0.0115608		0.0715334	0.00133437		0.0166254	0.000645377		0.0121822	0.000605785		0.000279882	1.88535e-05		0.00198307	7.3075e-05		0.000488846	1.48364e-05		0.49504	0.0281043		0.0664899	0.00164279		0.000163882	1.90321e-05		0.000895358	1.50506e-06
	Tomato14	Leaf	25.2397	0.877798		2.41074	0.179471		39.9093	2.33422		3.70972	0.238257		0.130066	0.00850942		0.239682	0.0263961		0.0592093	0.00370976		0.0128413	0.000173536		0.0119782	0.000684102		0.000132718	1.30116e-05		0.0018535	0.000129567		0.000349223	1.96001e-05		0.436284	0.0761225		0.0548197	0.00449424		0.000128057	1.37465e-05		0.000888291	0.000152368
	Tomato15	Leaf	33.3303	1.01941		2.7868	0.12242		34.2021	1.83203		4.19896	0.0755863		0.146501	0.0034038		0.237908	0.0222235		0.058914	0.0056079		0.014157	0.00141276		0.0166654	0.00386055		0.000235608	8.76568e-06		0.00207576	2.32064e-05		0.000520536	2.76984e-05		0.561209	0.0877863		0.0590549	0.00878155		0.000156665	8.98338e-06		0.000894405	6.43298e-05
	Tomato16	Leaf	27.0933	1.48777		2.18386	0.0372248		46.1457	2.43966		4.43652	0.093823		0.141973	0.00399785		0.252984	0.0374563		0.0535655	0.00275466		0.0146857	0.000829731		0.010765	0.00263822		0.000117448	1.07057e-05		0.00175377	3.53604e-05		0.000309412	1.81428e-05		0.315638	0.0279452		0.096814	0.00647071		0.000155757	2.8644e-06		0.000761868	0.000100929
	Grape tomato1	Leaf	30.4083	1.25997		2.5784	0.0132711		35.6427	1.3767		5.56275	0.287372		0.160381	0.0201566		0.463935	0.138037		0.0525973	0.0100957		0.01742	0.00614247		0.0104198	0.00127484		0.000222577	4.22064e-06		0.00213296	0.00018193		0.000511584	8.14029e-05		0.396679	0.0357091		0.0673601	0.0145209		0.000190669	4.89385e-05		0.00102058	9.33082e-05
	Grape tomato2	Leaf	37.2507	2.19312		2.5806	0.0672507		34.2693	3.82866		4.68019	0.239526		0.13405	0.00875168		0.301913	0.0320385		0.0946272	0.00272985		0.015373	0.00141805		0.0114002	0.000977665		0.000255211	3.43768e-06		0.00185108	0.000114315		0.000306793	2.01332e-05		0.231537	0.0154907		0.0569024	0.00571459		0.000144181	1.92597e-05		0.000990031	9.78417e-06
	Tomato rootstock1	Leaf	31.9674	1.75889		2.49743	0.0656094		54.8908	1.07645		2.79235	0.199595		0.165061	0.00621041		0.216028	0.0300805		0.0622385	0.00392547		0.0198705	0.00242528		0.00964828	0.000822692		0.000175719	1.3931e-05		0.00198439	6.09238e-05		0.000500154	5.26986e-05		0.290425	0.0359203		0.0786489	0.00965172		0.000148121	3.19148e-05		0.000955596	0.000185983
	Tomato rootstock2	Leaf	27.2053	1.28147		2.33814	0.0492027		40.8246	3.56291		3.17402	0.0986085		0.149141	0.00598802		0.26503	0.0221814		0.0546558	0.00445714		0.0168125	0.00151741		0.0119728	0.000718491		0.000134008	3.93566e-06		0.00203463	9.05365e-05		0.000306303	3.58058e-05		0.322064	0.05583		0.0782724	0.00257416		0.000160973	2.70298e-05		0.000878711	8.20108e-05
	Tomato rootstock3	Leaf	36.5213	1.38903		3.38069	0.214093		23.9129	3.49932		4.79379	0.545013		0.137706	0.00702022		0.323761	0.0988272		0.062574	0.0018609		0.0173063	0.00160153		0.0128605	0.000670737		0.0002595	6.74702e-06		0.0019266	0.000109583		0.000361325	4.39814e-05		0.253501	0.0314997		0.0719639	0.00255438		0.000154216	7.10978e-06		0.000946269	8.74145e-05
	Tomato rootstock4	Leaf	28.257	0.677604		2.55398	0.0408358		39.8465	3.4793		4.0206	0.201709		0.105154	0.00581818		0.213733	0.0151165		0.0550062	0.00254418		0.0156065	0.00175599		0.00993358	0.000267258		0.000137415	7.79868e-06		0.00161577	0.000100813		0.00029707	9.5393e-06		0.256633	0.0126744		0.0453965	0.00767623		9.02574e-05	9.12687e-06		0.0008992	0.00011461
	Tomato rootstock5	Leaf	26.2608	0.32186		2.2555	0.0620012		65.1146	1.11292		3.07058	0.227774		0.129511	0.00486325		0.162101	0.0128787		0.0703335	0.00456896		0.0221496	0.00153588		0.00694553	0.00017687		0.000129161	2.56986e-06		0.0015167	8.27186e-05		0.000389437	6.60745e-06		0.248899	0.0299524		0.0714247	0.0106229		0.000123146	5.08951e-06		0.000796097	7.13468e-05
	Tomato rootstock6	Leaf	29.0558	1.43057		2.26851	0.159365		59.3146	4.42051		3.39815	0.374828		0.127694	0.00164201		0.149798	0.0246286		0.0719742	0.0037756		0.0221105	0.00449811		0.00791794	0.000249814		0.000151218	6.76855e-06		0.00156781	6.42334e-05		0.000383342	1.83333e-05		0.3557	0.0358152		0.0714038	0.0010121		0.000121822	3.9889e-06		0.00081192	5.04823e-05
	Tomato rootstock7	Leaf	31.065	2.67159		2.38997	0.139003		43.2552	8.10995		3.48399	0.341949		0.123581	0.00707805		0.155275	0.0132785		0.0704274	0.00467017		0.0174846	0.00163072		0.0103239	0.00101183		0.000229818	7.3688e-05		0.00169543	4.00451e-05		0.000346872	0.000109261		0.176172	0.0185103		0.0778353	0.00909973		0.000132799	2.06368e-05		0.000847209	5.02826e-05
	Tomato rootstock8	Leaf	31.5387	0.459885		2.36299	0.214738		48.6479	1.77515		3.79782	0.0757181		0.129327	0.00474047		0.209646	0.0496139		0.0740599	0.00542016		0.0194926	0.00216617		0.00953459	0.000191974		0.000224453	6.11902e-05		0.00162506	8.56702e-05		0.00039499	1.66467e-05		0.201897	0.0248093		0.0516075	0.00307265		0.000103196	1.78008e-05		0.000769899	0.000122235
	Tomato rootstock9	Leaf	35.1613	3.25623		3.53232	0.672779		35.1527	11.1173		4.5688	0.371693		0.146027	0.00610777		0.125011	0.0270393		0.0583097	0.0104055		0.0262834	0.00339523		0.0123455	0.0012893		0.000429456	1.99239e-05		0.00181317	7.84156e-05		0.000284554	5.26353e-05		0.314401	0.0660347		0.038395	0.00439064		6.61961e-05	1.50564e-05		0.000931393	3.22084e-05
	Tomato rootstock10	Leaf	32.1223	0.169002		2.74539	0.0830217		42.0286	3.84287		4.12569	0.385567		0.126335	0.0096323		0.138774	0.0261809		0.0958828	0.00338669		0.0144148	0.000369451		0.0113263	0.000563193		0.00039945	1.52297e-05		0.00154136	0.000116141		0.00039589	5.30796e-05		0.499003	0.131224		0.0449171	0.00522335		0.000108399	9.07086e-06		0.000812948	6.42569e-05
	Eggplant1	Leaf	40.9883	2.50468		3.60632	0.386997		36.3713	4.16997		2.95721	0.318019		0.119293	0.00715765		0.089596	0.00292174		0.0240613	0.00187503		0.025566	0.00300012		0.0142167	0.00244663		0.000264316	9.66208e-05		0.00165269	8.34572e-05		0.0148895	0.00090128		0.0481158	0.00118434		0.047648	0.00940583		9.15469e-05	1.47065e-05		0.00108307	3.9101e-05
	Eggplant2	Leaf	44.6984	1.58996		4.41395	0.0682219		22.8582	2.81111		3.42884	0.189575		0.102807	0.00199134		0.0693774	0.00654144		0.0342299	0.00292961		0.0236948	0.00340414		0.0158497	0.00140729		0.000563468	1.4803e-05		0.0016223	2.82904e-05		0.0122984	0.00128947		0.0523732	0.0063358		0.037376	0.00303922		6.82419e-05	7.02609e-06		0.00110546	4.19937e-05
	Eggplant3	Leaf	49.6795	2.44164		3.93565	0.309748		27.0428	1.9057		3.08355	0.342997		0.116263	0.0129778		0.0742037	0.00105384		0.0296974	0.0053746		0.0235199	0.00362648		0.0178657	0.00199231		0.00030343	4.95292e-05		0.00170497	0.000112096		0.0151395	0.0013915		0.0628693	0.0200115		0.0499863	0.00241153		8.85323e-05	2.4187e-05		0.00104284	4.91758e-05
	Eggplant4	Leaf	44.2135	1.41071		3.77195	0.539639		29.2113	6.11114		3.09647	0.321579		0.14607	0.00350227		0.0847601	0.0063598		0.0281264	0.00527678		0.026764	0.0026929		0.0131275	0.00326353		0.000387843	7.75304e-05		0.00198335	5.18276e-05		0.0168813	0.00185466		0.0459339	0.00404776		0.0654183	0.00498316		0.000146595	7.31399e-06		0.00102318	1.90048e-05
	Eggplant5	Leaf	51.7445	1.49527		3.55594	0.213885		28.1852	2.79779		3.12964	0.176392		0.12304	0.00845129		0.0625518	0.000413066		0.02526	0.00226001		0.0253367	0.00123998		0.017237	0.000738696		0.0002747	3.1851e-05		0.00161904	9.31325e-05		0.0119217	0.000797483		0.0722995	0.00593368		0.0687425	0.0120089		0.000121434	1.41191e-05		0.00104399	4.07452e-05
	Eggplant6	Leaf	49.0532	1.98742		5.07093	0.440338		21.6445	3.15505		3.42554	0.049355		0.208198	0.0508434		0.0590229	0.00533331		0.0337454	0.00205041		0.0222064	0.00190491		0.0140927	0.00085388		0.000499276	5.05026e-05		0.00240416	0.000418881		0.0101642	0.00175642		0.0804185	0.00684577		0.0681869	0.00962516		0.000189439	2.70134e-05		0.00117573	0.000103314
	Eggplant7	Leaf	51.6392	0.866666		4.66056	0.441466		27.9314	1.89212		3.35378	0.154431		0.143437	0.0219157		0.0620996	0.00893117		0.0273689	0.00205147		0.02087	0.00269377		0.0170176	0.00110342		0.000395922	4.97194e-05		0.00168639	0.000169207		0.00874142	0.000175865		0.040573	0.00626674		0.0661172	0.0154784		0.000143822	4.31824e-05		0.00103359	8.29162e-05
	Eggplant rootstock1	Leaf	38.5344	2.23077		5.22423	0.232636		9.65882	1.13411		1.9008	0.17408		0.110518	0.0117408		0.0331167	0.00228066		0.0298688	0.00109048		0.0220656	0.000700806		0.0177077	0.00108491		0.00134698	8.04923e-05		0.00125399	0.000100346		0.0100387	0.00113893		0.037606	0.00494343		0.049614	0.00832459		7.3518e-05	2.25112e-05		0.0010952	7.56491e-05
	Eggplant rootstock2	Leaf	47.3062	0.789682		7.07112	0.441273		22.9938	2.08674		5.2867	0.1473		0.143851	0.0275154		0.0622495	0.00635795		0.0418873	0.00180585		0.0382449	0.00296342		0.018244	0.0017154		0.00118235	0.000220378		0.00160969	0.000271744		0.0204444	0.00184163		0.0302195	0.00310251		0.0651416	0.013676		0.000127059	5.69734e-05		0.00110111	5.83855e-05
	Eggplant rootstock3	Leaf	40.9955	1.38251		7.38965	0.468362		20.4177	1.97076		4.01835	0.139555		0.0967251	0.0022194		0.0675966	0.00643863		0.0391213	0.00310843		0.0284162	0.00191928		0.017603	0.000531692		0.00077782	3.65271e-05		0.00126745	4.07732e-05		0.0133582	0.000300619		0.0416647	0.00724441		0.0270021	0.00323776		4.24133e-05	4.81186e-06		0.00109571	2.60908e-05
	Eggplant rootstock4	Leaf	36.7119	1.54086		6.25429	0.221323		8.91338	1.53264		2.12443	0.0630493		0.118244	0.0214649		0.0352606	0.00475816		0.029932	0.00149675		0.0274031	0.00155663		0.0209771	0.000425985		0.00143663	4.75497e-05		0.00133084	0.000167792		0.00774531	0.000785172		0.0444115	0.0114226		0.0440126	0.0145292		9.69177e-05	3.79326e-05		0.000935009	0.000160612
	Eggplant rootstock5	Leaf	52.7995	0.602367		6.42879	0.124421		17.7309	1.09446		3.94442	0.0180354		0.0964016	0.00863689		0.0777075	0.00742965		0.050366	0.00200985		0.0504747	0.0031427		0.0178539	0.00103383		0.000998161	7.11398e-05		0.00143246	0.000101962		0.00738516	0.000935196		0.0576285	0.00783715		0.0470643	0.011885		5.16349e-05	1.29777e-05		0.00102332	0.000128123
	aDifferent numbers indicate different commercial cultivar.
	bNot detected.
